# Supplementary material for: Stereospecific Resistance to N2-Acyl Tetrahydro-β-carboline Antimalarials Is Mediated by a PfMDR1 Mutation That Confers Collateral Drug Sensitivity
Source: ACS Infect Dis. 2025 Jan 14;11(2):529–42. doi: 10.1021/acsinfecdis.4c01001 (PMC11828674; doi:10.1021/acsinfecdis.4c01001)
Supplement: Supplementary file 2 — id4c01001_si_002.xlsx [file id4c01001_si_002.xlsx]

## Sheet: All Genomic Variants
All genomic variants identified in WT and all resistant clones (3D7-R1 to R5) compared to 3D7 strain (PlasmoDB)
				# of Identified Variants (per clone)
Chromosome	Position	3D7 Reference Nucleotide(s)	Variant Nucleotide(s)	3D7 WT (day 0)	3D7-WT	3D7-F1 bulk	3D7-F3 bulk	3D7-R1 clone	3D7-R2 clone	3D7-R3 clone	3D7-R4 clone	3D7-R5 clone	Type of Mutation	Effect	GeneID (PlasmoDB)	Product
Pf3D7_01_v3	541	CTGTTATCT	C	1	0	0	0	1	1	1	1	1	intergenic_region	MODIFIER	PF3D7_0100100	erythrocyte membrane protein 1, PfEMP1
Pf3D7_01_v3	36281	A	G	1	0	0	0	1	1	1	1	1	missense_variant	MODERATE	PF3D7_0100100	erythrocyte membrane protein 1, PfEMP1
Pf3D7_01_v3	36307	A	T	1	0	0	0	1	1	1	1	1	missense_variant	MODERATE	PF3D7_0100100	erythrocyte membrane protein 1, PfEMP1
Pf3D7_01_v3	36323	C	A	1	0	0	0	1	1	1	1	1	missense_variant	MODERATE	PF3D7_0100100	erythrocyte membrane protein 1, PfEMP1
Pf3D7_01_v3	55864	C	A	1	1	0	1	1	1	1	1	1	upstream_gene_variant	MODIFIER	PF3D7_0100500	erythrocyte membrane protein 1 (PfEMP1), exon 1, pseudogene
Pf3D7_01_v3	55892	T	A	1	1	0	1	1	1	1	1	1	upstream_gene_variant	MODIFIER	PF3D7_0100500	erythrocyte membrane protein 1 (PfEMP1), exon 1, pseudogene
Pf3D7_01_v3	56112	A	G	1	1	0	1	1	1	1	1	1	upstream_gene_variant	MODIFIER	PF3D7_0100500	erythrocyte membrane protein 1 (PfEMP1), exon 1, pseudogene
Pf3D7_01_v3	57380	ATATATATATAT	A	1	1	0	1	1	1	1	1	1	upstream_gene_variant	MODIFIER	PF3D7_0100500	erythrocyte membrane protein 1 (PfEMP1), exon 1, pseudogene
Pf3D7_01_v3	57405	A	C	1	1	0	1	1	1	1	1	1	upstream_gene_variant	MODIFIER	PF3D7_0100500	erythrocyte membrane protein 1 (PfEMP1), exon 1, pseudogene
Pf3D7_01_v3	57450	C	T	1	1	0	1	1	1	1	1	1	upstream_gene_variant	MODIFIER	PF3D7_0100500	erythrocyte membrane protein 1 (PfEMP1), exon 1, pseudogene
Pf3D7_01_v3	57484	C	T	1	1	0	1	1	1	1	1	1	upstream_gene_variant	MODIFIER	PF3D7_0100500	erythrocyte membrane protein 1 (PfEMP1), exon 1, pseudogene
Pf3D7_01_v3	57527	C	G	1	1	0	1	1	1	1	1	1	upstream_gene_variant	MODIFIER	PF3D7_0100500	erythrocyte membrane protein 1 (PfEMP1), exon 1, pseudogene
Pf3D7_01_v3	67229	T	A	1	1	0	0	0	0	1	1	1	upstream_gene_variant	MODIFIER	PF3D7_0100900	rifin
Pf3D7_01_v3	68481	C	T	1	1	0	1	1	1	1	1	1	upstream_gene_variant	MODIFIER	PF3D7_0101000	rifin
Pf3D7_01_v3	69215	AT	A,ATT	1	1	0	1	1	1	1	1	1	upstream_gene_variant	MODIFIER	PF3D7_0101000	rifin
Pf3D7_01_v3	70879	T	G	1	1	0	1	1	1	1	1	1	upstream_gene_variant	MODIFIER	PF3D7_0101000	rifin
Pf3D7_01_v3	74218	A	T	1	1	0	1	1	1	1	1	1	upstream_gene_variant	MODIFIER	PF3D7_0101100	exported protein family 4
Pf3D7_01_v3	74247	A	T	1	1	0	1	1	1	1	1	1	upstream_gene_variant	MODIFIER	PF3D7_0101100	exported protein family 4
Pf3D7_01_v3	74339	C	T	1	1	0	1	1	1	1	1	1	5_prime_UTR_variant	MODIFIER	PF3D7_0101300	Pfmc-2TM Maurer's cleft two transmembrane protein
Pf3D7_01_v3	116613	T	TCATATATTTATTCATTTATTTGTTCATATATATGTTCATTTATTTATA	1	1	0	1	1	1	1	1	1	5_prime_UTR_variant	MODIFIER	PF3D7_0102500	erythrocyte binding antigen-181
Pf3D7_01_v3	120988	C	CAAAAAAAAAAA,CAAAAAAAAAAAA,CAAAAAAAAAAAAA,CAAAAAAAAAAAAAA,CAAAAAAAAAAAAAAAA,CAAAAAAAAAAAAAAAAAAAAAAAAA	1	1	0	1	1	1	1	1	1	splice_region_variant&intron_variant	LOW	PF3D7_0102600	serine/threonine protein kinase, FIKK family
Pf3D7_01_v3	122494	AATAT	A,AAT	1	1	0	1	1	1	1	1	1	5_prime_UTR_variant	MODIFIER	PF3D7_0102600	serine/threonine protein kinase, FIKK family
Pf3D7_01_v3	134128	CA	C,CAA,CAAA	1	1	0	1	1	1	1	1	1	5_prime_UTR_variant	MODIFIER	PF3D7_0103000	vacuolar protein sorting-associated protein VTA1, putative
Pf3D7_01_v3	147805	G	GTT,GTTTTT,GTTTT,GTTTTTT,GTTTTTTTT,GTTTTTTTTTT	1	1	0	1	1	1	1	1	1	3_prime_UTR_variant	MODIFIER	PF3D7_0103400	zinc-carboxypeptidase, putative
Pf3D7_01_v3	152195	T	TATCATTATATTGATTACATTTAGTTGTATAATCATC,TATCATTATATTGATTACATTTATTTGTATAATCATC	1	1	0	1	1	1	1	1	1	conservative_inframe_insertion	MODERATE	PF3D7_0103400	zinc-carboxypeptidase, putative
Pf3D7_01_v3	158451	T	TCAAAAGGATAAAACATTTATCAATCAAAAGGATAAAACATTTATCAAA	1	1	0	1	1	1	1	1	1	conservative_inframe_insertion	MODERATE	PF3D7_0103500	conserved Plasmodium protein, unknown function
Pf3D7_01_v3	186890	C	CT,CTTTTTTTTTTTTTTTGTTTTTT,CTTTTTTTTTTTTTTTTGTTTTTT,T,CTTTTTTTTTTTTTTTTTGTTTTTT,CTTTTTTTTTTTTTTTTGTTTTTTTTTTTTTTTTGTTTTTT	1	1	0	1	1	1	1	1	1	upstream_gene_variant	MODIFIER	PF3D7_0104200	StAR-related lipid transfer protein
Pf3D7_01_v3	186941	G	T	1	1	0	1	1	1	1	1	1	upstream_gene_variant	MODIFIER	PF3D7_0104200	StAR-related lipid transfer protein
Pf3D7_01_v3	187953	AATATAT	AAT,A,AATAT,AATATATATATAT	1	1	0	1	1	1	1	1	1	upstream_gene_variant	MODIFIER	PF3D7_0104200	StAR-related lipid transfer protein
Pf3D7_01_v3	188394	CT	C,TT,AT,CTT,CTTT	1	1	0	1	1	1	1	1	1	upstream_gene_variant	MODIFIER	PF3D7_0104200	StAR-related lipid transfer protein
Pf3D7_01_v3	190317	CATAATAATA	C,CATA,CATAATA	1	1	0	1	1	1	1	1	1	disruptive_inframe_deletion	MODERATE	PF3D7_0104300	ubiquitin carboxyl-terminal hydrolase 1, putative
Pf3D7_01_v3	204331	AT	A,ATTTTT,ATTTTTT,ATTTTTTT,ATTTTTTTTTT,ATTTTTTTTT	1	1	0	1	1	1	1	1	1	upstream_gene_variant	MODIFIER	PF3D7_0104600	conserved Plasmodium protein, unknown function
Pf3D7_01_v3	213748	ATTTT	A,AT,ATT,ATTT,ATTTTT,ATTTTTT	1	1	0	1	1	1	1	1	1	upstream_gene_variant	MODIFIER	PF3D7_0104800	novel putative transporter 1, putative
Pf3D7_01_v3	225986	ATTTTT	A,AT,ATT,ATTT	1	1	0	0	1	1	1	1	1	5_prime_UTR_variant	MODIFIER	PF3D7_0105300	cyclase-associated protein
Pf3D7_01_v3	237483	AATATAT	A,AAT,AATAT	1	1	0	1	1	1	1	1	1	upstream_gene_variant	MODIFIER	PF3D7_0105600	FtsJ-like methyltransferase, putative
Pf3D7_01_v3	249058	CTTT	C,CTT,CTTTT,CTTTTT,TTTT	1	1	0	1	1	1	1	1	1	3_prime_UTR_variant	MODIFIER	PF3D7_0105800	cyclin-dependent kinases regulatory subunit, putative
Pf3D7_01_v3	259060	A	T,AT	1	1	0	1	0	0	1	1	1	upstream_gene_variant	MODIFIER	PF3D7_0106000	conserved protein, unknown function
Pf3D7_01_v3	262260	AAT	A,AATAT	1	1	0	1	0	0	1	1	1	upstream_gene_variant	MODIFIER	PF3D7_0106000	conserved protein, unknown function
Pf3D7_01_v3	270239	T	TATATA	1	1	0	1	1	1	1	1	1	upstream_gene_variant	MODIFIER	PF3D7_0106300	calcium-transporting ATPase
Pf3D7_01_v3	270532	TA	T,TAA,TAAA,TAAAA,TAAAAA,TAAAAAAAAAAAAAAAA	1	1	0	1	1	1	1	1	1	upstream_gene_variant	MODIFIER	PF3D7_0106300	calcium-transporting ATPase
Pf3D7_01_v3	271661	CT	CTT,C,CTTT,TT,CTTTT	1	1	0	1	1	1	1	1	1	upstream_gene_variant	MODIFIER	PF3D7_0106300	calcium-transporting ATPase
Pf3D7_01_v3	272428	TA	T,TAA,AA,TAAA	1	1	0	1	1	1	1	1	1	5_prime_UTR_variant	MODIFIER	PF3D7_0106400	pre-rRNA-processing protein TSR2, putative
Pf3D7_01_v3	273111	T	TTATATATATATATATATA,TTATATATATATATATATATA,TTATATATATATATATATATATA,TTATATATATATATATATATATATA	1	1	0	1	1	1	1	1	1	upstream_gene_variant	MODIFIER	PF3D7_0106300	calcium-transporting ATPase
Pf3D7_01_v3	275488	G	GATAATAAAAATGGTGTTCATGAAAATAAAAATGGTGTTCATGATA	1	1	0	1	1	1	1	1	1	conservative_inframe_insertion	MODERATE	PF3D7_0106500	conserved Plasmodium protein, unknown function
Pf3D7_01_v3	285663	AAT	A,AATAT	1	1	0	1	1	1	1	1	1	3_prime_UTR_variant	MODIFIER	PF3D7_0106700	small ribosomal subunit assembling AARP2 protein
Pf3D7_01_v3	286608	CTTTT	C,CTT,CT,CTTT,CTTTTT,CTTTTTTTTTTTTTTTTTTTTTTTT	1	1	0	1	1	1	1	1	1	upstream_gene_variant	MODIFIER	PF3D7_0106800	ras-related protein Rab-5C
Pf3D7_01_v3	286838	AATATATATATATAT	A,AAT,AATAT	1	1	0	1	1	1	1	1	1	5_prime_UTR_variant	MODIFIER	PF3D7_0106800	ras-related protein Rab-5C
Pf3D7_01_v3	288090	TAAAAA	T,TA,TAA,TAAA,TAAAA,TAAAAAA	1	1	0	1	1	1	1	1	1	splice_region_variant&intron_variant	LOW	PF3D7_0106800	ras-related protein Rab-5C
Pf3D7_01_v3	288303	AATATATATATATATAT	A,AAT,AATAT,AATATAT	1	1	0	1	1	1	1	1	1	upstream_gene_variant	MODIFIER	PF3D7_0106900	2-C-methyl-D-erythritol 4-phosphate cytidylyltransferase, putative
Pf3D7_01_v3	288488	AT	A,ATT,ATTT,ATTTT	1	1	0	1	1	1	1	1	1	upstream_gene_variant	MODIFIER	PF3D7_0106900	2-C-methyl-D-erythritol 4-phosphate cytidylyltransferase, putative
Pf3D7_01_v3	289078	T	TTATATATATATATATA,TTATATATATATATATATA,TTATATATATATATATATATA,TTATATATATATATATATATATA,TTATATATATATATATATATATATA	1	1	0	1	1	1	1	1	1	upstream_gene_variant	MODIFIER	PF3D7_0106900	2-C-methyl-D-erythritol 4-phosphate cytidylyltransferase, putative
Pf3D7_01_v3	289306	GATATATATATATATAT	G,GAT,GATAT,GATATAT,GATATATAT,GATATATATAT	1	1	0	1	1	1	1	1	1	upstream_gene_variant	MODIFIER	PF3D7_0106900	2-C-methyl-D-erythritol 4-phosphate cytidylyltransferase, putative
Pf3D7_01_v3	291538	A	AAAGAAAAAG,AATGAAAAAG,ATGAAAAAG	1	1	0	1	1	1	1	1	1	frameshift_variant	HIGH	PF3D7_0106900	2-C-methyl-D-erythritol 4-phosphate cytidylyltransferase, putative
Pf3D7_01_v3	292611	TTATATATA	T,TTA,TTATA	1	1	0	1	1	1	1	1	1	3_prime_UTR_variant	MODIFIER	PF3D7_0106900	2-C-methyl-D-erythritol 4-phosphate cytidylyltransferase, putative
Pf3D7_01_v3	292778	A	AATATATATATATATAT,AATATATATATATATATAT,AATATATATATATATATATAT,AATATATATATATATATATATATATATAT	1	1	0	1	1	1	1	1	1	3_prime_UTR_variant	MODIFIER	PF3D7_0106900	2-C-methyl-D-erythritol 4-phosphate cytidylyltransferase, putative
Pf3D7_01_v3	292816	T	TATTTATTC,C	1	1	0	1	1	1	1	1	1	upstream_gene_variant	MODIFIER	PF3D7_0107000	centrin-1
Pf3D7_01_v3	292859	A	AATATATATATATATATAT,AATATATATATATATATATAT	1	1	0	1	1	1	1	1	1	upstream_gene_variant	MODIFIER	PF3D7_0107000	centrin-1
Pf3D7_01_v3	293154	CTTTTT	C,CT,CTT,CTTT,CTTTT	1	1	0	1	1	1	1	1	1	upstream_gene_variant	MODIFIER	PF3D7_0107000	centrin-1
Pf3D7_01_v3	293469	G	GTATATATA,GTATATATATA,GTATATATATATA,GTATATATATATATA,GTATATATATATATATA	1	1	0	1	1	1	1	1	1	5_prime_UTR_variant	MODIFIER	PF3D7_0107000	centrin-1
Pf3D7_01_v3	293766	GTAAATAATAAATAA	G	1	1	0	1	1	1	1	1	1	splice_donor_variant&splice_region_variant&intron_variant	HIGH	PF3D7_0107000	centrin-1
Pf3D7_01_v3	293829	AATATATATAT	A,AAT,AATAT,AATATAT	1	1	0	1	1	1	1	1	1	upstream_gene_variant	MODIFIER	PF3D7_0107200	CCR4 domain-containing protein 3, putative
Pf3D7_01_v3	294071	C	CAT,CATAT,CATATAT,CTTATAT,CATATATAT,CTTATATAT	1	1	0	1	1	1	1	1	1	upstream_gene_variant	MODIFIER	PF3D7_0107200	CCR4 domain-containing protein 3, putative
Pf3D7_01_v3	294390	CATATATATATATAT	C,CAT,CATAT,CATATAT,CATATATAT,CATATATATAT	1	1	0	1	1	1	1	1	1	upstream_gene_variant	MODIFIER	PF3D7_0107200	CCR4 domain-containing protein 3, putative
Pf3D7_01_v3	295180	AATAT	A,AAT,AATATAT	1	1	0	1	1	1	1	1	1	3_prime_UTR_variant	MODIFIER	PF3D7_0107100	conserved protein, unknown function
Pf3D7_01_v3	297125	AATATAT	A,AAT,AATAT	1	1	0	1	1	1	1	1	1	upstream_gene_variant	MODIFIER	PF3D7_0107100	conserved protein, unknown function
Pf3D7_01_v3	297816	TTA	T,TTATA	1	1	0	1	1	1	1	1	1	upstream_gene_variant	MODIFIER	PF3D7_0107100	conserved protein, unknown function
Pf3D7_01_v3	298225	C	CAT,CATAT,CATATAT,CATATATAT	1	1	0	1	1	1	1	1	1	upstream_gene_variant	MODIFIER	PF3D7_0107100	conserved protein, unknown function
Pf3D7_01_v3	310332	CAT	C,TAT,CATAT,CATATAT	1	1	0	1	1	1	1	1	1	5_prime_UTR_variant	MODIFIER	PF3D7_0107500	Niemann-Pick type C1-related protein
Pf3D7_01_v3	311920	G	T,GA,GAA,A,GAAA,GAAAA	1	1	0	1	1	1	1	1	1	5_prime_UTR_variant	MODIFIER	PF3D7_0107500	Niemann-Pick type C1-related protein
Pf3D7_01_v3	311971	T	TTA	1	1	0	1	1	1	1	1	1	upstream_gene_variant	MODIFIER	PF3D7_0107500	Niemann-Pick type C1-related protein
Pf3D7_01_v3	313140	T	TAA,TAAA,TAAAA,A,TAAAAA,TAAAAAA	1	1	0	1	1	1	1	1	1	upstream_gene_variant	MODIFIER	PF3D7_0107500	Niemann-Pick type C1-related protein
Pf3D7_01_v3	313623	ATT	A,AT,ATTT,ATTTT,ATTTTT,ATTTTTT	1	1	0	1	1	1	1	1	1	upstream_gene_variant	MODIFIER	PF3D7_0107500	Niemann-Pick type C1-related protein
Pf3D7_01_v3	314507	T	TATAC,TATATAC,TATATATAC	1	1	0	1	1	1	1	1	1	5_prime_UTR_variant	MODIFIER	PF3D7_0107600	eukaryotic translation initiation factor 2-alpha kinase 2, putative
Pf3D7_01_v3	314519	C	T	1	1	0	1	1	1	1	1	1	5_prime_UTR_variant	MODIFIER	PF3D7_0107600	eukaryotic translation initiation factor 2-alpha kinase 2, putative
Pf3D7_01_v3	318038	A	C,AATAATAATAATATCATGTTTC	1	1	0	1	1	1	1	1	1	missense_variant	MODERATE	PF3D7_0107600	eukaryotic translation initiation factor 2-alpha kinase 2, putative
Pf3D7_01_v3	319523	AATATATAT	A,AAT,AATAT	1	1	0	1	1	1	1	1	1	splice_region_variant	LOW	PF3D7_0107600	eukaryotic translation initiation factor 2-alpha kinase 2, putative
Pf3D7_01_v3	319742	T	TTA,TTATA,TTTTA	1	1	0	1	1	1	1	1	1	upstream_gene_variant	MODIFIER	PF3D7_0107700	dolichyl-diphosphooligosaccharide--protein glycosyltransferase subunit OST3/OST6, putative
Pf3D7_01_v3	320629	CAATAATAAT	C,CAAT	1	1	0	1	1	1	1	1	1	disruptive_inframe_deletion	MODERATE	PF3D7_0107700	dolichyl-diphosphooligosaccharide--protein glycosyltransferase subunit OST3/OST6, putative
Pf3D7_01_v3	321714	AT	A	1	1	0	1	1	1	1	1	1	upstream_gene_variant	MODIFIER	PF3D7_0107800	double-strand break repair protein MRE11
Pf3D7_01_v3	322188	CAA	CA,CAAA,C,AAA,CAAAA,CAAAAA	1	1	0	1	1	1	1	1	1	5_prime_UTR_variant	MODIFIER	PF3D7_0107800	double-strand break repair protein MRE11
Pf3D7_01_v3	332798	A	AAAAT,AAAATAAAT	1	1	0	1	1	1	1	1	1	3_prime_UTR_variant	MODIFIER	PF3D7_0108100	conserved protein, unknown function
Pf3D7_01_v3	333937	A	AAT,AATAT,AATATAT,AATATATAT	1	1	0	1	1	1	1	1	1	upstream_gene_variant	MODIFIER	PF3D7_0108000	proteasome subunit beta type-3, putative
Pf3D7_01_v3	334837	CAT	C,CATAT,CATATAT,CATATATAT,CATATATATAT,TAT	1	1	0	1	1	1	1	1	1	5_prime_UTR_variant	MODIFIER	PF3D7_0108300	conserved Plasmodium protein, unknown function
Pf3D7_01_v3	357976	CAT	C,CATAT,CATATAT,CATATATAT	1	1	0	1	1	1	1	1	1	upstream_gene_variant	MODIFIER	PF3D7_0108700	secreted ookinete protein, putative
Pf3D7_01_v3	361194	TAA	T,TA,AAA,TAAA,TAAAA,TAAAAA	1	1	0	1	1	1	1	1	1	upstream_gene_variant	MODIFIER	PF3D7_0108700	secreted ookinete protein, putative
Pf3D7_01_v3	364405	TTATA	T,TTA,TTATATA,TTATATATATA	1	1	0	1	1	1	1	1	1	3_prime_UTR_variant	MODIFIER	PF3D7_0109000	photosensitized INA-labeled protein PHIL1
Pf3D7_01_v3	371593	GT	G,GTT,GTTT,GTTTT,TT	1	1	0	1	1	1	1	1	1	3_prime_UTR_variant	MODIFIER	PF3D7_0109300	elongation of fatty acids protein, putative
Pf3D7_01_v3	373013	C	CTTTTTTTTTTTTTTTTTTTTTTTTTTTTTTTTTTTTTTTT,CTTTTTTTTTTTTTTTTTTTTTTTTTTTTTTTTTTTTTTTTT	1	1	0	1	1	1	1	1	1	5_prime_UTR_variant	MODIFIER	PF3D7_0109300	elongation of fatty acids protein, putative
Pf3D7_01_v3	379084	G	GT,GTTTTTTTTTTTTTTTTTTTTTTTTTTTTTTTT,T	0	0	0	1	0	1	0	0	0	3_prime_UTR_variant	MODIFIER	PF3D7_0109700	rRNA biogenesis protein RRP36, putative
Pf3D7_01_v3	416812	C	CAT,CTT,CATAT,CTTAT	1	1	0	1	1	1	1	1	1	5_prime_UTR_variant	MODIFIER	PF3D7_0110700	chromatin assembly factor 1 subunit C, putative
Pf3D7_01_v3	417248	GAAAA	G,GAAAAA,GAAA,CAAAA,GAAAAAA,GAAAAAAA	1	1	0	1	1	1	1	1	1	upstream_gene_variant	MODIFIER	PF3D7_0110700	chromatin assembly factor 1 subunit C, putative
Pf3D7_01_v3	421160	AAT	A,AATAT,AATATAT,TAT	1	1	0	1	1	1	1	1	1	3_prime_UTR_variant	MODIFIER	PF3D7_0111000	kinesin-8B, putative
Pf3D7_01_v3	428873	CA	CAA,CAAA,CAAAA,C,AA,CAAAAA	1	1	0	1	1	1	1	1	1	5_prime_UTR_variant	MODIFIER	PF3D7_0111000	kinesin-8B, putative
Pf3D7_01_v3	429691	T	TAA,TA,A,TAAA,TAAAA,TAAAAA	1	1	0	1	1	1	1	1	1	upstream_gene_variant	MODIFIER	PF3D7_0111000	kinesin-8B, putative
Pf3D7_01_v3	430485	ATT	A,AT,TTT,ATTT,ATTTT,ATTTTT	1	1	0	1	1	1	1	1	1	upstream_gene_variant	MODIFIER	PF3D7_0111000	kinesin-8B, putative
Pf3D7_01_v3	430864	AT	A,ATT,TT,ATTT,ATTTT,ATTTTT	1	1	0	1	1	1	1	1	1	5_prime_UTR_variant	MODIFIER	PF3D7_0111200	conserved protein, unknown function
Pf3D7_01_v3	440423	CATAT	C,CAT,CATATAT	1	1	0	1	1	1	1	1	1	upstream_gene_variant	MODIFIER	PF3D7_0111300	P-loop containing nucleoside triphosphate hydrolase, putative
Pf3D7_01_v3	440732	TA	T,TAA,TAAA,TAAAA	1	1	0	1	1	1	1	1	1	upstream_gene_variant	MODIFIER	PF3D7_0111300	P-loop containing nucleoside triphosphate hydrolase, putative
Pf3D7_01_v3	444241	CATATAT	C,CAT,CATAT,CATATATAT,CAAATATAT	1	1	0	1	1	1	1	1	1	5_prime_UTR_variant	MODIFIER	PF3D7_0111700	conserved protein, unknown function
Pf3D7_01_v3	444671	ATT	A,AT,ATTT,ATTTT,ATTTTT	1	1	0	1	1	1	1	1	1	5_prime_UTR_variant	MODIFIER	PF3D7_0111700	conserved protein, unknown function
Pf3D7_01_v3	444895	T	TTA,TTATA,TTATATA	1	1	0	1	1	1	1	1	1	5_prime_UTR_variant	MODIFIER	PF3D7_0111800	eukaryotic translation initiation factor 4E, putative
Pf3D7_01_v3	447291	A	ATT,ATTTTTTTTT,ATTTTTTTTTTTT,ATTTTTTTTTTTTTT,ATTTTTTTTTTTTTTTTTTTTTTT,ATTTTTTTTTTTTTTTTTTTTTTTTT	1	1	0	1	1	1	1	1	1	upstream_gene_variant	MODIFIER	PF3D7_0111600	conserved Plasmodium protein, unknown function
Pf3D7_01_v3	487451	AAT	A,AATAT	1	1	0	1	1	1	1	1	1	3_prime_UTR_variant	MODIFIER	PF3D7_0112900	Plasmodium exported protein, unknown function
Pf3D7_01_v3	491535	CAA	C,CA,CAAA,CAAAA,CAAAAA,CAAAAAA	1	1	0	1	1	1	1	1	1	upstream_gene_variant	MODIFIER	PF3D7_0113000	glutamic acid-rich protein GARP
Pf3D7_01_v3	493069	CT	C,CTT,TT,CTTT,CTTTT,CTTTTT	1	1	0	1	1	1	1	1	1	upstream_gene_variant	MODIFIER	PF3D7_0113000	glutamic acid-rich protein GARP
Pf3D7_01_v3	518924	GT	G,GTT,GTTT	1	1	0	1	1	1	1	1	1	upstream_gene_variant	MODIFIER	PF3D7_0113700	heat shock protein 40, type II
Pf3D7_01_v3	519139	AT	A,ATT,ATTT,ATTTT,ATTTTT,ATTTTTTT	1	1	0	1	1	1	1	1	1	upstream_gene_variant	MODIFIER	PF3D7_0113700	heat shock protein 40, type II
Pf3D7_01_v3	530113	AATAT	A,TATAT,AATATAT,ATATAT,AATATATAT,AATATATATAT	1	1	0	1	1	1	1	1	1	intron_variant	MODIFIER	PF3D7_0113800	DBL containing protein, unknown function
Pf3D7_01_v3	537821	AAT	A,AATAT,AATATAT,TAT	1	1	0	1	1	1	1	1	1	upstream_gene_variant	MODIFIER	PF3D7_0114000	exported protein family 1
Pf3D7_01_v3	539681	CTT	C,CT,CTTT,TTT,CTTTT,CTTTTT	1	1	0	1	1	1	1	1	1	upstream_gene_variant	MODIFIER	PF3D7_0113900	CX3CL1-binding protein 1
Pf3D7_01_v3	542369	TAA	T,TAAA,TAAAA,TAAAAAA,TAAAAAAAAAAAAAAAAAAAAAAA,TAAAAAAAAAAAAAAAAAAAAAAAAAAA	1	1	0	1	1	1	1	1	1	5_prime_UTR_variant	MODIFIER	PF3D7_0114000	exported protein family 1
Pf3D7_01_v3	548696	TAAAAAAAAAAAAA	T,TAAAAAAAAAAAA	1	1	0	1	1	1	1	1	1	upstream_gene_variant	MODIFIER	PF3D7_0114100	Pfmc-2TM Maurer's cleft two transmembrane protein
Pf3D7_01_v3	548710	A	T,AAAAAAAAAAATAATAATTAAAAAAAAAAAAT	1	1	0	1	1	1	1	1	1	upstream_gene_variant	MODIFIER	PF3D7_0114100	Pfmc-2TM Maurer's cleft two transmembrane protein
Pf3D7_01_v3	568028	CAA	C,CA,CAAA,CAAAA,AAA,CAAAAA	1	1	0	1	1	1	1	1	1	upstream_gene_variant	MODIFIER	PF3D7_0114700	rifin
Pf3D7_01_v3	568481	TTATA	T,TTA	1	1	0	1	1	1	1	1	1	upstream_gene_variant	MODIFIER	PF3D7_0114700	rifin
Pf3D7_01_v3	572399	ATT	A,AT,TTT,ATTT,ATTTT,ATTTTT	1	1	0	1	1	1	1	1	1	frameshift_variant	HIGH	PF3D7_0114900	Plasmodium exported protein, unknown function, pseudogene
Pf3D7_01_v3	573087	CATATAT	C,CAT,CATAT	1	1	0	1	1	1	1	1	1	upstream_gene_variant	MODIFIER	PF3D7_0114800	Plasmodium exported protein (hyp7), unknown function
Pf3D7_01_v3	573598	G	GTT,GTTTTTTTTTTT,GTTTTTTTTTTTT,GTTTTTTTTTTTTT,GTTTTTTTTTTTTTT,GTTTTTTTTTTTTTTTTT	1	1	0	1	1	1	1	1	1	upstream_gene_variant	MODIFIER	PF3D7_0114800	Plasmodium exported protein (hyp7), unknown function
Pf3D7_01_v3	575191	TAA	T,TA,TAAA,TAAAA,TAAAAA	1	1	0	1	1	1	1	1	1	upstream_gene_variant	MODIFIER	PF3D7_0114800	Plasmodium exported protein (hyp7), unknown function
Pf3D7_02_v3	315	G	A	0	0	0	1	1	1	1	0	0	intergenic_region	MODIFIER	PF3D7_0200100	erythrocyte membrane protein 1, PfEMP1
Pf3D7_02_v3	801	A	G	0	0	0	1	1	1	1	0	0	intergenic_region	MODIFIER	PF3D7_0200100	erythrocyte membrane protein 1, PfEMP1
Pf3D7_02_v3	6238	C	A	0	0	0	1	1	1	1	0	0	intergenic_region	MODIFIER	PF3D7_0200100	erythrocyte membrane protein 1, PfEMP1
Pf3D7_02_v3	117155	A	ATATATATATATGTGTATCCGTTTCTAAAGGGTCTTTTTCTTTTCTTATCTTTT	0	0	0	0	0	0	0	1	0	5_prime_UTR_variant	MODIFIER	PF3D7_0202300	Plasmodium exported protein (hyp11), unknown function
Pf3D7_02_v3	157590	AAT	A,AATAT,TAT	0	0	0	1	0	0	1	0	0	upstream_gene_variant	MODIFIER	PF3D7_0203100	protein kinase, putative
Pf3D7_02_v3	207415	T	TAAAAAAAAAAA,TAAAAAAAAAAAA,TAAAAAAAAAAAAAAAAA,TAAAAAAAAAAAAAAAAAA,TAAAAAAAAAAAAAAAAAAA,TAAAAAAAAAAAAAAAAAAAAAAAAAAA	1	1	0	1	1	1	1	1	1	5_prime_UTR_variant	MODIFIER	PF3D7_0204700	hexose transporter
Pf3D7_02_v3	207592	CT	C,CTT,TT,CTTT,CTTTT	1	1	0	1	1	1	1	1	1	upstream_gene_variant	MODIFIER	PF3D7_0204600	5'-3' exonuclease, putative
Pf3D7_02_v3	211623	AT	A,TT,ATTTTTTT,ATTTTTTTT,ATTTTTTTTTTT,ATATTTTTTTTT	1	1	0	1	1	1	1	1	1	upstream_gene_variant	MODIFIER	PF3D7_0204700	hexose transporter
Pf3D7_02_v3	217801	TTATA	T,TTA,TTATATA,TTATATATATATATATA	1	1	0	1	1	1	1	1	1	5_prime_UTR_variant	MODIFIER	PF3D7_0205100	conserved Plasmodium protein, unknown function
Pf3D7_02_v3	244586	AT	A,ATT,ATTTTTTTTTTTTTTTTTTTTTTTTTTTTTT,ATTTTTTTTTTTTTTTTTTTTTTTTTTTTTTTTTT,ATTTTTTTTTTTTTTTTTTTTTTTTTTTTTTTTTTTT,ATTTTTTTTTTTTTTTTTTTTTTTTTTTTTTTTTTTTTT	1	1	0	0	1	0	1	1	0	5_prime_UTR_variant	MODIFIER	PF3D7_0206000	DNA repair protein RAD2, putative
Pf3D7_02_v3	270365	AT	A,TT,ATT,ATTTTTTTTTTTTTTTTTTTTTTTTTTTTT,ATTTTTTTTTTTTTTTTTTTTTTTTTTTTTT,ATTTTTTTTTTTTTTTTTTTTTTTTTTTTTTTTTTTT	0	0	0	1	0	1	0	0	0	upstream_gene_variant	MODIFIER	PF3D7_0206500	conserved Plasmodium protein, unknown function
Pf3D7_02_v3	288738	GTTTT	G,GTTT,GTTTTT,GTTTTTT,GTTTTTTT,GTTTTTTTT	1	1	0	1	1	1	1	1	1	5_prime_UTR_variant	MODIFIER	PF3D7_0207200	iron-sulfur assembly protein, putative
Pf3D7_02_v3	316928	A	AT,ATTT,ATTTT,ATTTTT,ATTTTTTT,AATTTTT	1	1	0	1	1	1	1	0	0	5_prime_UTR_variant	MODIFIER	PF3D7_0207800	serine repeat antigen 3
Pf3D7_02_v3	350316	CT	C,CTTTTTT,CTTTTTTTTT,CTTTTTTTTTTT,CTTTTTTTTTTTTTTTTTTT,CTTTTTTTTTTTTTTTTTTTT	1	0	0	0	0	0	1	0	0	5_prime_UTR_variant	MODIFIER	PF3D7_0208400	histidine phosphatase, putative
Pf3D7_02_v3	380216	A	ATTTTTTTTTTTT,ATTTTTTTTTTTTTTTTTTTTTTTTTTTTTTTTTTTT,ATTTTTTTTTTTTTTTTTTTTTTTTTTTTTTTTTTTTT,ATTTTTTTTTTTTTTTTTTTTTTTTTTTTTTTTTTTTTTTTTTTTTTTTTTTTTTTTTTTTTTTTTTTTTTT,ATTTTTTTTTTTTTTTTTTTTTTTTTTTTTTTTTTTTTTTTTTTTTTTTTTTTTTTTTTTTTTTTTTTTTTTTTTTTTTTTTT,ATTTTTTTTTTTTTTTTTTTTTTTTTTTTTTTTTTTTTTTTTTTTTTTTTTTTTTTTTTTTTTTTTTTTTTTTTTTTTTTTTTT	1	1	0	1	1	1	1	0	1	downstream_gene_variant	MODIFIER	PF3D7_0209000	6-cysteine protein P230
Pf3D7_02_v3	380252	A	T	1	1	0	1	1	1	1	0	1	downstream_gene_variant	MODIFIER	PF3D7_0209000	6-cysteine protein P230
Pf3D7_02_v3	388233	T	TAAAAAAAAAAAAAA,TAAAAAAAAAAAAA,TAAAAAAAAAAAAAAA,TAAAAAAAAAAAAAAAAA,TAAAAAAAAAAAAAAAAAAAA,TAAAAAAAAAAAAAAAAAAAAA	1	1	0	1	1	1	1	1	1	3_prime_UTR_variant	MODIFIER	PF3D7_0209400	ARMT1-like domain-containing protein, putative
Pf3D7_02_v3	434614	T	TAAAAAAAAAAA,TAAAAAAAAAAAA,TAAAAAAAAAAAAAA,TAAAAAAAAAAAAAAA,TAAAAAAAAAAAAAAAA,TAAAAAAAAAAAAAAAAA	1	1	0	1	1	1	1	1	0	upstream_gene_variant	MODIFIER	PF3D7_0210600	protein CERLI1
Pf3D7_02_v3	468510	T	TAAAA,TAAAAAAA,TAAAAAAAAAAAAAAAAAA,TAAAAAAAAAAAAAAAAAAA,TAAAAAAAAAAAAAAAAAAAAA,TAAAAAAAAAAAAAAAAAAAAAAA	0	1	0	0	0	0	1	1	0	frameshift_variant	HIGH	PF3D7_0211600	UDP-N-acetylglucosamine transferase subunit ALG14, putative
Pf3D7_02_v3	481497	CAA	C,CA,CAAA,CAAAA,CAAAAAAAAAAAAAAAAAAAAAAAAAAAAA,CAACAAAAAAAAAAAAAAAAAAAAAAAAAA	1	1	0	0	1	1	1	0	0	3_prime_UTR_variant	MODIFIER	PF3D7_0212000	GDP-fructose:GMP antiporter, putative
Pf3D7_02_v3	543680	ATT	ATTT,A,AT,ATTTTTT,ATTTT	1	1	0	1	1	1	1	0	1	upstream_gene_variant	MODIFIER	PF3D7_0213200	mitochondrial respiratory chain complex II subunit, putative
Pf3D7_02_v3	556736	A	ATTTTTT,ATTTTTTTT,ATTTTTTTTT,ATTTTTTTTTT,ATTTTTTTTTTT,ATTTTTTTTTTTTTT	1	1	0	1	1	1	1	1	1	upstream_gene_variant	MODIFIER	PF3D7_0213600	conserved Plasmodium protein, unknown function
Pf3D7_02_v3	558491	C	CTGTTTTTTTTTTTTTTTTTTTTTTTTTTTTTT,CTTTTTTTTTTTTTTTTTTTTTTTTTTTTTTTT	1	1	0	1	1	1	1	1	1	upstream_gene_variant	MODIFIER	PF3D7_0213600	conserved Plasmodium protein, unknown function
Pf3D7_02_v3	558544	T	G,TTTTTTTTTTTTG,TTTTTTTTTTTG,TTTTTTTTTG	1	1	0	1	1	1	1	1	1	upstream_gene_variant	MODIFIER	PF3D7_0213600	conserved Plasmodium protein, unknown function
Pf3D7_02_v3	560707	A	ATTTTTTTTTTTTTTT,ATTTTTTTTTTTTTTTTTTTTTTTTT,ATTTTTTTTTTTTTTTTTTTTTTTTTT,ATTTTTTTTTTTTTTTTTTTTTTTTTTT,ATTTTTTTTTTTTTTTTTTTTTTTTTTTT,ATTTTTTTTTTTTTTTTTTTTTTTTTTTTT	0	1	0	1	1	1	1	1	1	upstream_gene_variant	MODIFIER	PF3D7_0214000	T-complex protein 1 subunit theta
Pf3D7_02_v3	612945	AATAT	A,AAT,AATATAT	0	0	0	1	0	0	0	0	0	downstream_gene_variant	MODIFIER	PF3D7_0214800	conserved Plasmodium membrane protein, unknown function
Pf3D7_02_v3	616703	A	ATTTTTTTTTTTTT,ATTTTTTTTTTTTTT,ATTTTTTTTTTTTTTTTTTTTTTTTT,ATTTTTTTTTTTTTTTTTATTTTTTTTTTTTTTTTTTTTTTTTT,ATTTTTTTTTTTTTTTTTTTTTTTTTTTTTTTTTTTTTTTTTTTTTT,ATTTTTTTTTTTTTTTTTATTTTTTTTTTTTTTTTTTTTTTTTTTTTTTTTTTTTTTTTTTTTTT	1	0	0	1	1	1	1	0	1	3_prime_UTR_variant	MODIFIER	PF3D7_0215000	acyl-CoA synthetase
Pf3D7_02_v3	619520	AATAT	A,AAT,AATATAT	1	0	0	1	1	1	1	0	1	5_prime_UTR_variant	MODIFIER	PF3D7_0215000	acyl-CoA synthetase
Pf3D7_02_v3	621937	TTATA	T,TTA,ATATA,TTATATA	1	0	0	1	1	1	1	0	1	upstream_gene_variant	MODIFIER	PF3D7_0215000	acyl-CoA synthetase
Pf3D7_02_v3	633566	T	TAAAAAAAAAAAAAAAAAAAA,TAAAAAAAAAAAAAAAAAAAAAAAA,TAAAAAAAAAAAAAAAAAAAAAAAAA,TAAAAAAAAAAAAAAAAAAAAAAAAAA,TAAAAAAAAAAAAAAAAAAAAAAAAAAA,TAAAAAAAAAAAAAAAAAAAAAAAAAAAAAA	1	1	0	1	1	1	1	1	1	upstream_gene_variant	MODIFIER	PF3D7_0215300	acyl-CoA synthetase
Pf3D7_02_v3	633727	AT	A,ATT,ATTT,ATTTT,ATTTTT	1	1	0	1	1	1	1	1	1	upstream_gene_variant	MODIFIER	PF3D7_0215300	acyl-CoA synthetase
Pf3D7_02_v3	664776	ATT	A,AT,ATTT,ATTTT,ATTTTT,ATTTTTTTTTTTTTTTTTTTTT	0	0	0	0	1	1	1	0	1	downstream_gene_variant	MODIFIER	PF3D7_0216000	SNF2-like chromatin remodeling ATPase, putative
Pf3D7_02_v3	690552	C	CAT	0	1	0	1	1	1	1	0	0	downstream_gene_variant	MODIFIER	PF3D7_0216600	sugar transporter, putative
Pf3D7_02_v3	690959	A	T	2	2	0	2	2	2	2	2	2	splice_acceptor_variant&intron_variant	HIGH	PF3D7_0216700	autophagy-related protein 11, putative
Pf3D7_02_v3	699589	A	T,AT	1	1	0	1	1	1	1	1	1	upstream_gene_variant	MODIFIER	PF3D7_0216800	TMEM121 domain-containing protein, putative
Pf3D7_02_v3	699922	A	ATTTT,ATT,ATTTTTTTTTTTTTTTTTTTTTTTTTTTT,ATTTTTTTTTTTTTTTTTTTTTTTTTTTTT,ATTTTTTTTTTTTTTTTTTTTTTTTTTTTTTTT,ATTTTTTTTTTTTTTTTTTTTTTTTTTTTTTTTTT	1	1	0	1	1	1	1	1	1	upstream_gene_variant	MODIFIER	PF3D7_0216800	TMEM121 domain-containing protein, putative
Pf3D7_02_v3	702902	AATAT	A,AAT,AATATAT,ATATAT,AATATATAT,ATATATAT	1	1	0	1	1	1	1	1	1	upstream_gene_variant	MODIFIER	PF3D7_0216800	TMEM121 domain-containing protein, putative
Pf3D7_02_v3	707692	CTT	CT,C,TTT,CTTTTTTTTTTTTTTTTT,CTTTTTTTTTTTTTTTTTT,CTTTTTTTTTTTTTTTTTTTT	1	1	0	1	1	1	1	1	1	upstream_gene_variant	MODIFIER	PF3D7_0217000	conserved Plasmodium membrane protein, unknown function
Pf3D7_02_v3	719269	G	T,A,GACAAA	1	1	0	1	1	1	1	0	1	5_prime_UTR_variant	MODIFIER	PF3D7_0217500	calcium-dependent protein kinase 1
Pf3D7_02_v3	719281	C	A	1	1	0	1	1	1	1	0	1	5_prime_UTR_variant	MODIFIER	PF3D7_0217500	calcium-dependent protein kinase 1
Pf3D7_02_v3	719296	C	A	1	1	0	1	1	1	1	0	1	5_prime_UTR_variant	MODIFIER	PF3D7_0217500	calcium-dependent protein kinase 1
Pf3D7_02_v3	719348	AAT	A,TAT,AATATAT	1	1	0	1	1	1	1	0	1	5_prime_UTR_variant	MODIFIER	PF3D7_0217500	calcium-dependent protein kinase 1
Pf3D7_02_v3	724610	C	CAAAAA,CAAAAAAA,CAAAAAAAA,CAAAAAAAAAA,CAAAAAAAAAAA,CAAAAAAAAAAAAAAAAAAA	1	1	0	1	1	1	1	0	1	splice_region_variant&intron_variant	LOW	PF3D7_0217600	conserved Plasmodium protein, unknown function
Pf3D7_02_v3	768566	A	ATTT,ATTTT,ATTTTT,ATTTTTT,ATTTTTTT,ATTTTTTTTT	1	1	0	1	1	1	1	0	1	upstream_gene_variant	MODIFIER	PF3D7_0218700	pre-mRNA-processing protein 45, putative
Pf3D7_02_v3	794102	CTT	C,CT,ATT,CTTT,TTT,CTTTT	1	1	0	1	1	1	1	1	1	upstream_gene_variant	MODIFIER	PF3D7_0219800	Plasmodium exported protein (PHISTc), unknown function
Pf3D7_02_v3	802991	A	AT,ATTT,ATAT,ATTTTTTT,ATTTTTTTTT,ATATTTTTTTTT	1	1	0	1	1	1	0	0	0	upstream_gene_variant	MODIFIER	PF3D7_0220100	DnaJ protein, putative
Pf3D7_02_v3	835150	T	C,A,TC,G	1	1	0	1	1	1	1	1	1	upstream_gene_variant	MODIFIER	PF3D7_0220800	cytoadherence linked asexual protein 2
Pf3D7_02_v3	879597	T	A	0	1	0	1	1	1	1	0	1	upstream_gene_variant	MODIFIER	PF3D7_0221900	erythrocyte membrane protein 1 (PfEMP1), pseudogene
Pf3D7_02_v3	884390	GA	G,GAA,GAAA,GAAAA	1	1	0	1	1	1	1	1	1	upstream_gene_variant	MODIFIER	PF3D7_0222100	Pfmc-2TM Maurer's cleft two transmembrane protein
Pf3D7_03_v3	603	GAACCCTA	G	1	1	0	1	1	1	1	1	1	intergenic_region	MODIFIER	PF3D7_0300100	erythrocyte membrane protein 1, PfEMP1
Pf3D7_03_v3	617	A	G	1	1	0	1	1	1	1	1	1	intergenic_region	MODIFIER	PF3D7_0300100	erythrocyte membrane protein 1, PfEMP1
Pf3D7_03_v3	936	C	A	1	1	0	1	1	1	1	1	1	intergenic_region	MODIFIER	PF3D7_0300100	erythrocyte membrane protein 1, PfEMP1
Pf3D7_03_v3	982	A	G	1	1	0	1	1	1	1	1	1	intergenic_region	MODIFIER	PF3D7_0300100	erythrocyte membrane protein 1, PfEMP1
Pf3D7_03_v3	2919	G	A	1	1	0	1	1	1	1	1	1	intergenic_region	MODIFIER	PF3D7_0300100	erythrocyte membrane protein 1, PfEMP1
Pf3D7_03_v3	3024	A	G	1	1	0	1	1	1	1	1	1	intergenic_region	MODIFIER	PF3D7_0300100	erythrocyte membrane protein 1, PfEMP1
Pf3D7_03_v3	3129	G	A	1	1	0	1	1	1	1	1	1	intergenic_region	MODIFIER	PF3D7_0300100	erythrocyte membrane protein 1, PfEMP1
Pf3D7_03_v3	3143	G	A	1	1	0	1	1	1	1	1	1	intergenic_region	MODIFIER	PF3D7_0300100	erythrocyte membrane protein 1, PfEMP1
Pf3D7_03_v3	3594	G	A	1	1	0	1	1	1	1	1	1	intergenic_region	MODIFIER	PF3D7_0300100	erythrocyte membrane protein 1, PfEMP1
Pf3D7_03_v3	43618	A	G	1	1	0	1	1	1	1	1	1	synonymous_variant	LOW	PF3D7_0300100	erythrocyte membrane protein 1, PfEMP1
Pf3D7_03_v3	43639	A	T	1	1	0	1	1	1	1	1	1	missense_variant	MODERATE	PF3D7_0300100	erythrocyte membrane protein 1, PfEMP1
Pf3D7_03_v3	43655	C	A	1	1	0	1	1	1	1	1	1	missense_variant	MODERATE	PF3D7_0300100	erythrocyte membrane protein 1, PfEMP1
Pf3D7_03_v3	43675	T	G	1	1	0	1	1	1	1	1	1	missense_variant	MODERATE	PF3D7_0300100	erythrocyte membrane protein 1, PfEMP1
Pf3D7_03_v3	44084	T	C	1	1	0	1	1	1	1	1	1	synonymous_variant	LOW	PF3D7_0300100	erythrocyte membrane protein 1, PfEMP1
Pf3D7_03_v3	45225	C	A	1	1	0	1	1	1	1	1	1	downstream_gene_variant	MODIFIER	PF3D7_0300100	erythrocyte membrane protein 1, PfEMP1
Pf3D7_03_v3	60645	C	T	1	1	0	1	1	1	1	1	1	upstream_gene_variant	MODIFIER	PF3D7_0300500	rifin
Pf3D7_03_v3	74267	CATATAT	C,CAT,CATAT	1	1	0	1	1	1	1	1	1	upstream_gene_variant	MODIFIER	PF3D7_0301000	acyl-CoA synthetase
Pf3D7_03_v3	75491	CATAT	C,CAT	1	1	0	1	1	1	1	1	1	upstream_gene_variant	MODIFIER	PF3D7_0301000	acyl-CoA synthetase
Pf3D7_03_v3	85994	AT	A,TT,ATTTTT,ATTTTTT,ATTT,ATT	1	1	0	1	1	1	1	1	1	upstream_gene_variant	MODIFIER	PF3D7_0301200	serine/threonine protein kinase, FIKK family
Pf3D7_03_v3	87222	TTATA	T,TTA	1	1	0	1	1	1	1	1	1	upstream_gene_variant	MODIFIER	PF3D7_0301300	epoxide hydrolase 1
Pf3D7_03_v3	100628	CATAT	C,CAT	1	1	0	1	1	1	1	1	1	upstream_gene_variant	MODIFIER	PF3D7_0301700	EMP1 trafficking protein PTP7
Pf3D7_03_v3	104544	T	TAAAAAAAAAAAAAAAAAAAA,TAAAAAAAAAAAAAAAAAAAAA,TAAAAAAAAAAAAAAAAAAAAAA,TAAAAAAAAAAAAAAAAAAAAAAA,TAAAAAAAAAAAAAAAAAAAAAAAAAA	1	1	0	1	1	1	1	1	1	downstream_gene_variant	MODIFIER	PF3D7_0301900	conserved protein, unknown function
Pf3D7_03_v3	111749	AATAT	A,AAT,TATAT	1	1	0	1	1	1	1	1	1	upstream_gene_variant	MODIFIER	PF3D7_0301900	conserved protein, unknown function
Pf3D7_03_v3	151467	AATAT	A,AAT,AATATAT,AATATATAT,AATATATATAT	1	1	0	1	1	1	1	1	1	upstream_gene_variant	MODIFIER	PF3D7_0302700	CDGSH iron-sulfur domain-containing protein, putative
Pf3D7_03_v3	210874	TA	T,AA,TAA,TAAA,TAAAA	1	1	0	1	1	1	1	1	1	upstream_gene_variant	MODIFIER	PF3D7_0304200	EH domain-containing protein
Pf3D7_03_v3	211353	CAT	C,CATAT,CAAAT,CATATAT,CATATATAT	1	1	0	1	1	1	1	1	1	upstream_gene_variant	MODIFIER	PF3D7_0304200	EH domain-containing protein
Pf3D7_03_v3	235508	AAT	A,TAT,AATAT	0	0	0	0	0	0	1	1	0	upstream_gene_variant	MODIFIER	PF3D7_0304900	conserved protein, unknown function
Pf3D7_03_v3	248706	AATATAT	A,AAT,AATAT,AATATATAT,AATATATATAT	1	1	0	1	1	1	1	1	1	upstream_gene_variant	MODIFIER	PF3D7_0305100	conserved Plasmodium protein, unknown function
Pf3D7_03_v3	249397	CATATATAT	C,CAT,CATAT,CATATAT	1	1	0	1	1	1	1	1	1	upstream_gene_variant	MODIFIER	PF3D7_0305100	conserved Plasmodium protein, unknown function
Pf3D7_03_v3	249782	GTTT	G,GT,GTT,GTTTT	1	1	0	1	1	1	1	1	1	upstream_gene_variant	MODIFIER	PF3D7_0305100	conserved Plasmodium protein, unknown function
Pf3D7_03_v3	258638	ATT	A,AT,ATTT,ATTTT,ATTTTT,ATTTTTTTT	1	1	0	1	1	1	1	1	1	5_prime_UTR_variant	MODIFIER	PF3D7_0305300	transporter, putative
Pf3D7_03_v3	286193	AAT	A,TAT,AATAT	1	1	0	1	1	1	1	1	1	upstream_gene_variant	MODIFIER	PF3D7_0305900	conserved Plasmodium protein, unknown function
Pf3D7_03_v3	291053	AATAT	A,AAT	1	1	0	1	1	1	1	1	1	5_prime_UTR_variant	MODIFIER	PF3D7_0306100	conserved Plasmodium protein, unknown function
Pf3D7_03_v3	322257	A	T,AAT	1	1	0	0	1	0	0	0	0	upstream_gene_variant	MODIFIER	PF3D7_0307400	ATP-dependent Clp protease proteolytic subunit
Pf3D7_03_v3	352725	T	A	1	1	0	1	1	1	1	1	1	upstream_gene_variant	MODIFIER	PF3D7_0307900	conserved Plasmodium protein, unknown function
Pf3D7_03_v3	364088	A	G,C,AG,T	1	1	0	0	1	1	1	1	1	upstream_gene_variant	MODIFIER	PF3D7_0308400	U4 spliceosomal RNA
Pf3D7_03_v3	395420	T	A,TA,TATA	1	1	0	1	1	1	1	1	1	5_prime_UTR_variant	MODIFIER	PF3D7_0309200	aurora-related kinase ARK2, putative
Pf3D7_03_v3	426049	CT	CTT,C,CTTT,CTAT,CTTTT	1	1	0	1	1	1	1	1	1	upstream_gene_variant	MODIFIER	PF3D7_0310200	phd finger protein, putative
Pf3D7_03_v3	426391	CTATATATA	C,CTA,CTATA,CTATATA	1	1	0	1	1	1	1	1	1	5_prime_UTR_variant	MODIFIER	PF3D7_0310200	phd finger protein, putative
Pf3D7_03_v3	426956	CTTTT	CT,CTT,CTTT,C,CTTTTT	1	1	0	1	1	1	1	1	1	5_prime_UTR_variant	MODIFIER	PF3D7_0310200	phd finger protein, putative
Pf3D7_03_v3	451420	C	T	0	0	0	1	1	1	1	1	1	3_prime_UTR_variant	MODIFIER	PF3D7_0310400	parasite-infected erythrocyte surface protein
Pf3D7_03_v3	460774	TAA	T,TA,AAA,TAAA,TAAAA,TAAAAA	1	1	0	1	1	1	1	1	1	upstream_gene_variant	MODIFIER	PF3D7_0310500	ATP-dependent RNA helicase DHX57, putative
Pf3D7_03_v3	485844	G	GA,GAA,GAAAAA,GAAAAAA,GAAAAAAAA,GAAAAAAA	1	1	0	1	1	1	1	1	1	upstream_gene_variant	MODIFIER	PF3D7_0311300	phosphatidylinositol 3- and 4-kinase, putative
Pf3D7_03_v3	486435	CATATAT	C,CAT,CATAT	1	1	0	1	1	1	1	1	1	upstream_gene_variant	MODIFIER	PF3D7_0311300	phosphatidylinositol 3- and 4-kinase, putative
Pf3D7_03_v3	487888	CATAT	C,CAT,CATATAT	1	1	0	1	1	1	1	1	1	5_prime_UTR_variant	MODIFIER	PF3D7_0311400	kinase-related protein PKRP, putative
Pf3D7_03_v3	499021	AAT	A,AATAT,AATATAT,AATATATAT,TAT	1	1	0	1	1	1	1	1	1	upstream_gene_variant	MODIFIER	PF3D7_0311500	conserved protein, unknown function
Pf3D7_03_v3	499114	TTATA	T,TTA,TTATATA	1	1	0	1	1	1	1	1	1	5_prime_UTR_variant	MODIFIER	PF3D7_0311600	dolichyl-diphosphooligosaccharide--protein glycosyltransferase subunit OST1, putative
Pf3D7_03_v3	509045	C	CAAAAAAAAAAAAAAAAAAAAAAAAAAAAAAAAAAAAAAAAAAAAAACAAAAA,CAAAAAAAAAAAAAAAAAAAAAAAAAAAAAAAAAAAAAAAAAAAAAACAAAAAA,CAAAAAAAAAAAAAAAAAAAAAAAAAAAAAAAAAAAAAAAAAAAAAACAAAAAAAA,CAAAAAAAAAAAAAAAAAAAAAAAAAAAAAAAAAAAAAAAAAAAAAACAAAAAAAAA,CAAAAAAAAAAAAAAAAAAAAAAAAAAAAAAAAAAAAAAAAACAAAAAAAAAAAA,CAAAAAAAAAAAAAAAAAAAAAAAAAAAAAAAAAAAAAAAAAAAAAACAAAAAAAAAAAA	1	1	0	1	1	1	1	1	1	upstream_gene_variant	MODIFIER	PF3D7_0312000	HTH domain-containing protein, putative
Pf3D7_03_v3	524117	AT	A,ATT,ATTTTTTTTTTTTTT,ATTTTTTTTTTTTTTT,ATTTTTTTTTTTTTTTT,ATTTTTTTTTTTTTTTTTTTTTTT	1	1	0	1	1	1	1	1	1	3_prime_UTR_variant	MODIFIER	PF3D7_0312400	glycogen synthase kinase-3 beta
Pf3D7_03_v3	527747	CATATAT	C,CAT,CATAT,CATATATAT	1	1	0	1	1	1	1	1	1	5_prime_UTR_variant	MODIFIER	PF3D7_0312400	glycogen synthase kinase-3 beta
Pf3D7_03_v3	528250	GA	G,GAA	1	1	0	1	1	1	1	1	1	upstream_gene_variant	MODIFIER	PF3D7_0312400	glycogen synthase kinase-3 beta
Pf3D7_03_v3	532854	T	TTATA,TTATATA,TTATATATA,TTTTATATA,TTATATATATA,TTTTATATATA	1	1	0	1	1	1	1	1	1	upstream_gene_variant	MODIFIER	PF3D7_0312400	glycogen synthase kinase-3 beta
Pf3D7_03_v3	538417	T	TTGTATTATCTTAATTTAAATAATA,TTGTATTATCTTAATTTAAATTATA,TTGTATTATCTTTATTTAAATAATA,TTGTATTATCTTTATTTAAATTATA	1	1	0	1	1	1	1	1	1	stop_gained&conservative_inframe_insertion	HIGH	PF3D7_0313000	conserved Plasmodium protein, unknown function
Pf3D7_03_v3	553775	ATTTT	A,AT,ATT,ATTT,ATTTTT,ATTTTTTT	1	1	0	1	1	1	1	1	1	downstream_gene_variant	MODIFIER	PF3D7_0313500	Ras-like G protein
Pf3D7_03_v3	554803	GTA	G,GTATA,GTATATA	1	1	0	1	1	1	1	1	1	upstream_gene_variant	MODIFIER	PF3D7_0313600	conserved Plasmodium protein, unknown function
Pf3D7_03_v3	555372	G	GTTTTTTTTTTT,GTTTTTTTTTTTT,GTTTTTTTTTTTTT,GTTTTTTTTTTTTTT,GTTTTTTTTTTTTTTT,GTTTTTTTTTTTTTTTTTTTTTTTTTTTTTTTTTTTTTTT	1	1	0	1	1	1	1	1	1	upstream_gene_variant	MODIFIER	PF3D7_0313600	conserved Plasmodium protein, unknown function
Pf3D7_03_v3	559628	GA	G,GAA,GAAAA,GAAAAA,GAAAAAAAA,GAAA	1	1	0	1	1	1	1	1	1	upstream_gene_variant	MODIFIER	PF3D7_0313600	conserved Plasmodium protein, unknown function
Pf3D7_03_v3	559781	AT	A,ATTT,TT	1	1	0	1	1	1	1	1	1	upstream_gene_variant	MODIFIER	PF3D7_0313700	conserved Plasmodium protein, unknown function
Pf3D7_03_v3	572024	A	AAT,AT,AATAT,AAAT,ATAT,AAATAT	2	2	0	2	2	2	2	2	2	upstream_gene_variant	MODIFIER	PF3D7_0314100	vesicle transport v-SNARE protein, putative
Pf3D7_03_v3	572631	CA	C,CAA,CAAA,AA,CAAAA,CAAAAA	1	1	0	1	1	1	1	1	1	3_prime_UTR_variant	MODIFIER	PF3D7_0314200	conserved Plasmodium protein, unknown function
Pf3D7_03_v3	582593	TTATA	T,TTA,TTATATA,TTATATATA	0	0	0	0	1	1	0	0	0	5_prime_UTR_variant	MODIFIER	PF3D7_0314500	conserved Plasmodium protein, unknown function
Pf3D7_03_v3	594175	GT	G,GTT	1	0	0	0	0	0	0	0	0	upstream_gene_variant	MODIFIER	PF3D7_0314700	RING finger protein RNF1
Pf3D7_03_v3	603274	AATAT	A,AAT,AATATAT,AATATATAT,AATATATATAT,AATATATATATATATAT	1	1	0	1	1	1	1	1	1	upstream_gene_variant	MODIFIER	PF3D7_0314800	conserved Plasmodium protein, unknown function
Pf3D7_03_v3	614336	C	A	1	1	0	1	1	1	1	1	1	upstream_gene_variant	MODIFIER	PF3D7_0315100	eukaryotic translation initiation factor 4E
Pf3D7_03_v3	630529	AATATATAT	A,AAT,AATAT,AATATAT	1	1	0	1	1	1	1	1	1	3_prime_UTR_variant	MODIFIER	PF3D7_0315400	conserved Plasmodium protein, unknown function
Pf3D7_03_v3	672454	A	AT,ATT,ATTT,ATTTT,ATTTTTT	1	1	0	1	1	1	1	1	1	5_prime_UTR_variant	MODIFIER	PF3D7_0316600	formate-nitrite transporter
Pf3D7_03_v3	682159	TTATA	T,TTA,ATATA,TTATATA	1	1	0	1	1	1	1	0	1	upstream_gene_variant	MODIFIER	PF3D7_0316900	E3 ubiquitin-protein ligase, putative
Pf3D7_03_v3	684586	C	CA,CAA	1	1	0	1	1	1	1	0	1	upstream_gene_variant	MODIFIER	PF3D7_0316900	E3 ubiquitin-protein ligase, putative
Pf3D7_03_v3	695989	A	AGATAAAATGTTCTTATATAATGATAAAATGTTCTTATACAAT,AGATAAAATGTTCTTATATAATGATAAAATGTTCTTATATAAT,AAATGTTCTTATATAATGATAAAATGTTCTTATATAAT	1	1	0	1	1	1	1	1	1	5_prime_UTR_variant	MODIFIER	PF3D7_0317200	cdc2-related protein kinase 4
Pf3D7_03_v3	696767	C	CTT,CT,CTTT,CTTTT,CTTTTT,T	1	1	0	1	1	1	1	1	1	5_prime_UTR_variant	MODIFIER	PF3D7_0317200	cdc2-related protein kinase 4
Pf3D7_03_v3	697432	GTA	G,GTATA,CTA,GTATATA,GTATATATATATA	1	1	0	1	1	1	1	1	1	upstream_gene_variant	MODIFIER	PF3D7_0317200	cdc2-related protein kinase 4
Pf3D7_03_v3	710547	TTATA	T,TTA	1	1	0	1	1	1	1	1	1	upstream_gene_variant	MODIFIER	PF3D7_0317300	nucleoporin NUP335, putative
Pf3D7_03_v3	711223	AATAT	A,AAT	1	1	0	1	1	1	1	1	1	upstream_gene_variant	MODIFIER	PF3D7_0317300	nucleoporin NUP335, putative
Pf3D7_03_v3	715545	AT	ATT,A,ATTT	1	1	0	1	1	1	1	1	1	upstream_gene_variant	MODIFIER	PF3D7_0317400	DNA replication complex GINS protein, putative
Pf3D7_03_v3	715649	TAAAAA	T,TAA,TAAAA,TAAA,AAAAAA	1	1	0	1	1	1	1	1	1	upstream_gene_variant	MODIFIER	PF3D7_0317400	DNA replication complex GINS protein, putative
Pf3D7_03_v3	715825	G	GTTTTTTTTTTTTTTTTTTTTTTTTTTTT,GTTTTTTTTTTTTTTTTTTTTTTTTTTTTT,GTTTTTTTTTTTTTTTTTTTTTTTTTTTTTT,GTTTTTTTTTTTTTTTTTTTTTTTTTTTTTTT,GTTTTTTTTTTTTTTTTTTTTTTTTTTTTTTTT,GTTTTTTTTTTTTTTTTTTTTTTTTTTTTTTTTT	1	1	0	1	1	1	1	1	1	upstream_gene_variant	MODIFIER	PF3D7_0317400	DNA replication complex GINS protein, putative
Pf3D7_03_v3	723186	T	TTA,TTATA,TAATA,TTATATA	1	1	0	1	1	1	1	1	1	upstream_gene_variant	MODIFIER	PF3D7_0317500	kinesin-5
Pf3D7_03_v3	738994	A	ATTTTTT,ATTTTTTT,ATTTTTTTT,ATTTTTTTTTT,ATTTTTTTTTTTTTTTTTTTTTTTT,ATTTTTTTTTTTTTTTTTTTTTTTTTTTTTTTTTTTTTTTTTTT	0	0	0	0	1	1	0	0	1	5_prime_UTR_variant	MODIFIER	PF3D7_0317800	26S proteasome non-ATPase regulatory subunit 9, putative
Pf3D7_03_v3	761241	A	AAT,AATAT,ATAT	1	1	0	1	1	1	1	1	1	upstream_gene_variant	MODIFIER	PF3D7_0318300	conserved Plasmodium protein, unknown function
Pf3D7_03_v3	763102	AAT	A,AATAT,AATATAT,AATATATAT	1	1	0	1	1	1	1	1	1	upstream_gene_variant	MODIFIER	PF3D7_0318300	conserved Plasmodium protein, unknown function
Pf3D7_03_v3	782909	A	ATT,AT,ATTT,ATTTT,ATTTTT,ATTTTTTTTTTTTTTT	1	1	0	1	1	1	1	1	1	downstream_gene_variant	MODIFIER	PF3D7_0318500	conserved Plasmodium protein, unknown function
Pf3D7_03_v3	787548	TTA	T,TTATA,TTATATA	1	1	0	1	0	1	1	1	1	upstream_gene_variant	MODIFIER	PF3D7_0318600	cleavage and polyadenylation specificity factor, putative
Pf3D7_03_v3	794087	A	AT,ATTT,ATTTT,ATTTTT,ATTTTTTTT,ATTTTTTT	0	1	0	1	0	1	0	1	1	5_prime_UTR_variant	MODIFIER	PF3D7_0318900	PAT complex subunit CCDC47, putative
Pf3D7_03_v3	863685	CATATATAT	C,CAT,CATAT,CATATAT	1	1	0	1	1	1	1	1	1	upstream_gene_variant	MODIFIER	PF3D7_0320700	signal peptidase complex subunit 2
Pf3D7_03_v3	863846	TTATA	T,TTA,TTATATA	1	1	0	1	1	1	1	1	1	5_prime_UTR_variant	MODIFIER	PF3D7_0320600	conserved protein, unknown function
Pf3D7_03_v3	867874	TA	T,AA,TAA,TAAA	1	1	0	1	1	1	1	1	1	upstream_gene_variant	MODIFIER	PF3D7_0320600	conserved protein, unknown function
Pf3D7_03_v3	871248	A	T,AT,AAT,AAAAAAAAAAAAAAAAAT,AAAAAAAAAAAAAAAAAAT,AAAAAAAAAAAAAAAAAAAAT	1	1	0	1	0	1	1	1	1	upstream_gene_variant	MODIFIER	PF3D7_0320900	histone H2A.Z
Pf3D7_03_v3	911136	C	CTA,CTATA,CTATATA	1	1	0	1	1	1	1	1	1	upstream_gene_variant	MODIFIER	PF3D7_0321700	conserved Plasmodium protein, unknown function
Pf3D7_03_v3	976063	AATATAT	A,AAT,AATAT,TATATAT,AATATATAT,AATATATATAT	1	1	0	1	1	1	1	1	1	3_prime_UTR_variant	MODIFIER	PF3D7_0323100	conserved Plasmodium protein, unknown function
Pf3D7_03_v3	976622	AATAT	A,AAT	1	1	0	1	1	1	1	1	1	upstream_gene_variant	MODIFIER	PF3D7_0323200	conserved Plasmodium protein, unknown function
Pf3D7_03_v3	976794	C	CTTT,CTT,CTTTT,CTTTTT,CTTTTTT,CTTTTTTT	1	1	0	1	1	1	1	1	1	upstream_gene_variant	MODIFIER	PF3D7_0323200	conserved Plasmodium protein, unknown function
Pf3D7_03_v3	978218	C	CA,CAA,CAAA,CAAAA,CAAAAAAA,CAAAAAAAA	1	1	0	1	1	1	1	1	1	3_prime_UTR_variant	MODIFIER	PF3D7_0323200	conserved Plasmodium protein, unknown function
Pf3D7_03_v3	984052	CAT	C,CATAT	1	1	0	1	1	1	1	1	1	5_prime_UTR_variant	MODIFIER	PF3D7_0323400	Rh5 interacting protein
Pf3D7_03_v3	995886	CTTTTTT	C,CT,CTT,CTTT,CTTTT	1	1	0	1	1	1	1	1	1	upstream_gene_variant	MODIFIER	PF3D7_0323700	U4/U6.U5 tri-snRNP-associated protein 1, putative
Pf3D7_03_v3	996702	AATATATATAT	A,AAT,AATAT,AATATAT	1	1	0	1	1	1	1	1	1	5_prime_UTR_variant	MODIFIER	PF3D7_0323800	conserved Plasmodium protein, unknown function
Pf3D7_03_v3	997014	CATATAT	C,CAT,CATAT,CATATATAT	1	1	0	1	1	1	1	1	1	5_prime_UTR_variant	MODIFIER	PF3D7_0323800	conserved Plasmodium protein, unknown function
Pf3D7_03_v3	1040279	AT	ATT,A,TT	1	1	0	0	1	1	0	0	0	upstream_gene_variant	MODIFIER	PF3D7_0324900	erythrocyte membrane protein 1, PfEMP1
Pf3D7_03_v3	1064448	T	C	1	1	0	0	1	1	0	0	0	intergenic_region	MODIFIER	PF3D7_0324900	erythrocyte membrane protein 1, PfEMP1
Pf3D7_03_v3	1064461	TTAGGGTTC	T	1	1	0	0	1	1	0	0	0	intergenic_region	MODIFIER	PF3D7_0324900	erythrocyte membrane protein 1, PfEMP1
Pf3D7_03_v3	1064529	T	G	1	1	0	0	1	1	0	0	0	intergenic_region	MODIFIER	PF3D7_0324900	erythrocyte membrane protein 1, PfEMP1
Pf3D7_03_v3	1064629	T	C	1	1	0	0	1	1	0	0	0	intergenic_region	MODIFIER	PF3D7_0324900	erythrocyte membrane protein 1, PfEMP1
Pf3D7_03_v3	1065008	TC	T	1	1	0	0	1	1	0	0	0	intergenic_region	MODIFIER	PF3D7_0324900	erythrocyte membrane protein 1, PfEMP1
Pf3D7_03_v3	1065249	AGGGTTCAG	A	1	1	0	0	1	1	0	0	0	intergenic_region	MODIFIER	PF3D7_0324900	erythrocyte membrane protein 1, PfEMP1
Pf3D7_03_v3	1065541	C	T	1	1	0	0	1	1	0	0	0	intergenic_region	MODIFIER	PF3D7_0324900	erythrocyte membrane protein 1, PfEMP1
Pf3D7_03_v3	1065569	C	T	1	1	0	0	1	1	0	0	0	intergenic_region	MODIFIER	PF3D7_0324900	erythrocyte membrane protein 1, PfEMP1
Pf3D7_03_v3	1065937	C	T	1	1	0	0	1	1	0	0	0	intergenic_region	MODIFIER	PF3D7_0324900	erythrocyte membrane protein 1, PfEMP1
Pf3D7_03_v3	1067804	T	C	1	1	0	0	1	1	0	0	0	intergenic_region	MODIFIER	PF3D7_0324900	erythrocyte membrane protein 1, PfEMP1
Pf3D7_04_v3	80382	A	G	1	1	0	1	1	1	1	1	1	synonymous_variant	LOW	PF3D7_0401200	rifin
Pf3D7_04_v3	94130	A	G,C,T,AG,AT	2	2	0	2	2	2	2	2	2	upstream_gene_variant	MODIFIER	PF3D7_0401600	rifin
Pf3D7_04_v3	95846	AATATAT	A,AAT,AATAT,AATATATAT	2	2	0	2	2	2	2	2	2	upstream_gene_variant	MODIFIER	PF3D7_0401600	rifin
Pf3D7_04_v3	96403	CATAT	C,CAT	2	2	0	2	2	2	2	2	2	upstream_gene_variant	MODIFIER	PF3D7_0401600	rifin
Pf3D7_04_v3	97224	A	AAT,AATAT,AATATAT	2	2	0	2	2	2	2	2	2	upstream_gene_variant	MODIFIER	PF3D7_0401600	rifin
Pf3D7_04_v3	113408	CTTTTT	C,CT,CTT,CTTT,CTTTT,ATTTTT	1	1	0	1	1	1	1	1	1	upstream_gene_variant	MODIFIER	PF3D7_0401900	acyl-CoA synthetase
Pf3D7_04_v3	116935	AATAT	AAT,A	1	1	0	1	1	1	1	1	1	5_prime_UTR_variant	MODIFIER	PF3D7_0402000	Plasmodium exported protein (PHISTa), unknown function
Pf3D7_04_v3	117066	C	CAA,CA,CAAA,CAAAA,CAAAAAAAAAAAAA,CAAAAAAAAAAAA	1	1	0	1	1	1	1	1	1	upstream_gene_variant	MODIFIER	PF3D7_0402000	Plasmodium exported protein (PHISTa), unknown function
Pf3D7_04_v3	118807	GAAA	G,GAAAA,GAA,GAAAAA,AAAA,GAAAAAA	1	1	0	1	1	1	1	1	1	upstream_gene_variant	MODIFIER	PF3D7_0402000	Plasmodium exported protein (PHISTa), unknown function
Pf3D7_04_v3	118939	ATTTT	A,ATTT,AT,ATT,ATTTTT,ATTTTTT	1	1	0	1	1	1	1	1	1	upstream_gene_variant	MODIFIER	PF3D7_0402000	Plasmodium exported protein (PHISTa), unknown function
Pf3D7_04_v3	119135	GATATAT	G,GAT,GATAT	1	1	0	1	1	1	1	1	1	upstream_gene_variant	MODIFIER	PF3D7_0402000	Plasmodium exported protein (PHISTa), unknown function
Pf3D7_04_v3	121317	CTTTT	C,CT,CTT,CTTT,CTTTTT,TTTTT	1	1	0	1	1	1	1	1	1	upstream_gene_variant	MODIFIER	PF3D7_0402000	Plasmodium exported protein (PHISTa), unknown function
Pf3D7_04_v3	136758	GA	G,GAA,GAAA,GAAAA,GAAAAAAA	1	1	1	1	1	1	1	1	1	upstream_gene_variant	MODIFIER	PF3D7_0402200	surface-associated interspersed protein 4.1 (SURFIN 4.1), pseudogene
Pf3D7_04_v3	136970	GT	GTT,G,GTTT,GTTTT	1	1	1	1	1	1	1	1	1	upstream_gene_variant	MODIFIER	PF3D7_0402200	surface-associated interspersed protein 4.1 (SURFIN 4.1), pseudogene
Pf3D7_04_v3	146671	GA	GAA,G,GAAA,GAAAA,AA,GAAAAA	1	1	0	1	1	1	1	1	1	3_prime_UTR_variant	MODIFIER	PF3D7_0402300	reticulocyte binding protein homologue 1
Pf3D7_04_v3	148576	CTT	C,CT	1	1	0	1	1	1	1	1	1	5_prime_UTR_variant	MODIFIER	PF3D7_0402400	Plasmodium exported protein, unknown function
Pf3D7_04_v3	149330	GAAAA	GA,G,GAAA,GAA,GAAAAA,GAAAAAA	1	1	0	1	1	1	1	1	1	upstream_gene_variant	MODIFIER	PF3D7_0402400	Plasmodium exported protein, unknown function
Pf3D7_04_v3	151108	CTATA	C,CTA,ATATA,CTATATA,CTATATATA	1	1	0	1	1	1	1	1	1	upstream_gene_variant	MODIFIER	PF3D7_0402400	Plasmodium exported protein, unknown function
Pf3D7_04_v3	173440	CAT	C	1	1	0	0	0	0	1	1	1	upstream_gene_variant	MODIFIER	PF3D7_0402900	probable protein, unknown function
Pf3D7_04_v3	203236	GTGTA	G,GTGTATGTA	1	1	0	1	1	1	1	1	1	upstream_gene_variant	MODIFIER	PF3D7_0403600	conserved Plasmodium protein, unknown function
Pf3D7_04_v3	203655	GTATATA	G,GTA,GTATA,GTATATATATA	1	1	0	1	1	1	1	1	1	upstream_gene_variant	MODIFIER	PF3D7_0403600	conserved Plasmodium protein, unknown function
Pf3D7_04_v3	204564	CATATAT	C,CAT,CATAT,CATATATAT	1	1	0	1	1	1	1	1	1	upstream_gene_variant	MODIFIER	PF3D7_0403600	conserved Plasmodium protein, unknown function
Pf3D7_04_v3	214728	CATATATAT	C,CAT,CATAT,CATATAT	1	1	0	1	1	1	1	1	1	5_prime_UTR_variant	MODIFIER	PF3D7_0403800	alpha/beta hydrolase, putative
Pf3D7_04_v3	216668	T	C,TC,TA	1	1	0	1	1	1	1	1	1	upstream_gene_variant	MODIFIER	PF3D7_0403800	alpha/beta hydrolase, putative
Pf3D7_04_v3	217263	TAAA	TAA,T,TA,TAAAA	1	1	0	1	1	1	1	1	1	upstream_gene_variant	MODIFIER	PF3D7_0403800	alpha/beta hydrolase, putative
Pf3D7_04_v3	233801	C	CAAAAAA,CAAAAAAA,CAAAAAAAAAA,CAAAAAAAAAAAAAA,CAAAAAAAAAAAAAAA,CAAAAAAAAAAAAAAAA	1	1	0	1	1	1	1	0	1	upstream_gene_variant	MODIFIER	PF3D7_0404100	AP2 domain transcription factor AP2-SP2, putative
Pf3D7_04_v3	236357	C	CTTTT,CTTTTTT,CTTTTTTTTTTTTTTTTTTTTTTTTTTTTTTTTT,CTTTTTTTTTTTTTTTTTTTTTTTTTTTTTTTTTT,CTTTTTTTTTTTTTTTTTTTTTTTTTTTTTTTTTTT,CTTTTTTTTTTTTTTTTTTTTTTTTTTTTTTTTTTA	1	1	0	1	1	1	1	0	1	upstream_gene_variant	MODIFIER	PF3D7_0404100	AP2 domain transcription factor AP2-SP2, putative
Pf3D7_04_v3	242883	CATATATATATATATATAT	C,CAT,CATAT,CATATAT	1	1	0	1	1	1	1	1	1	upstream_gene_variant	MODIFIER	PF3D7_0404400	6-cysteine protein P36
Pf3D7_04_v3	244983	AATATAT	A,AAT,AATAT,AATATATAT	1	1	0	1	1	1	1	1	1	5_prime_UTR_variant	MODIFIER	PF3D7_0404600	conserved Plasmodium membrane protein, unknown function
Pf3D7_04_v3	245839	TA	AA,T,TAA,TAAA,TAAAA	1	1	0	1	1	1	1	1	1	5_prime_UTR_variant	MODIFIER	PF3D7_0404600	conserved Plasmodium membrane protein, unknown function
Pf3D7_04_v3	246273	ATT	ATTT,AT,A,ATTTT,ATTTTT	1	1	0	1	1	1	1	1	1	5_prime_UTR_variant	MODIFIER	PF3D7_0404600	conserved Plasmodium membrane protein, unknown function
Pf3D7_04_v3	249735	GATATGAATACACATATGATCACAC	G	1	1	0	1	1	1	1	1	1	disruptive_inframe_deletion	MODERATE	PF3D7_0404600	conserved Plasmodium membrane protein, unknown function
Pf3D7_04_v3	250092	CATAATAATA	C,CATA,CATAATA	1	1	0	1	1	1	1	1	1	conservative_inframe_deletion	MODERATE	PF3D7_0404600	conserved Plasmodium membrane protein, unknown function
Pf3D7_04_v3	250394	AACCACCACC	A,AACC,AACCACC	1	1	0	1	1	1	1	1	1	disruptive_inframe_deletion	MODERATE	PF3D7_0404600	conserved Plasmodium membrane protein, unknown function
Pf3D7_04_v3	250436	CAAT	C,TAAT,CAATAAT	1	1	0	1	1	1	1	1	1	disruptive_inframe_insertion	MODERATE	PF3D7_0404600	conserved Plasmodium membrane protein, unknown function
Pf3D7_04_v3	260276	TTATA	T,TTA,TTATATA	1	1	0	1	1	1	1	1	1	3_prime_UTR_variant	MODIFIER	PF3D7_0404700	dipeptidyl aminopeptidase 3
Pf3D7_04_v3	263901	TAAAAAAA	T,TAA,TAAA,TAAAA,TAAAAA,TAAAAAA	1	1	0	1	1	1	1	1	1	upstream_gene_variant	MODIFIER	PF3D7_0404700	dipeptidyl aminopeptidase 3
Pf3D7_04_v3	267193	A	ATTTTTTTTTTTTTT,ATTTTTTTTTTTTTTTTTTTT,ATTTTTTTTTTTTTTTTTTTTT,ATTTTTTTTTTTTTTTTTTTTTT,ATTTTTTTTTTTTTTTTTTTTTTT,ATTTTTTTTTTTTTTTTTTTTTTTTTTT	1	1	0	1	1	1	1	1	1	3_prime_UTR_variant	MODIFIER	PF3D7_0404900	6-cysteine protein P41
Pf3D7_04_v3	277995	A	AATAAATATAT,AATAAATATATAT,AATAAATATATATAT,AATATATATATATAT,AATAAATATATATATAT,AATAAATATATATATATAT	1	1	0	1	1	1	1	1	1	5_prime_UTR_variant	MODIFIER	PF3D7_0405200	protein CERLI2
Pf3D7_04_v3	278558	C	CATATAT,CATATATAT,T,CATATATATAT,CATATATATATAT	1	1	0	1	1	1	1	1	1	upstream_gene_variant	MODIFIER	PF3D7_0405100	protein transport protein Sec24B, putative
Pf3D7_04_v3	303188	TTATATATATATA	T,TTA,TTATA	1	1	0	1	1	1	1	1	1	5_prime_UTR_variant	MODIFIER	PF3D7_0405600	TMEM33 domain-containing protein, putative
Pf3D7_04_v3	305266	A	T,ATT,ATATT,ATTTT,ATATATT,ATATTTATT	1	1	0	1	1	1	1	1	1	upstream_gene_variant	MODIFIER	PF3D7_0405500	conserved Plasmodium protein, unknown function
Pf3D7_04_v3	313649	AATATATATATATAT	AAT,A,AATAT	1	1	0	1	1	1	1	1	1	upstream_gene_variant	MODIFIER	PF3D7_0405700	amino acid decarboxylase AAD, putative
Pf3D7_04_v3	313855	AATATATATATATATATATATAT	A,AAT,AATAT	1	1	0	1	1	1	1	1	1	upstream_gene_variant	MODIFIER	PF3D7_0405700	amino acid decarboxylase AAD, putative
Pf3D7_04_v3	315055	G	GT,GTTTT,GTTTTT,GTTTTTT,GTTTTTTT,GTTTTTTTTT	1	1	0	1	1	1	1	1	1	upstream_gene_variant	MODIFIER	PF3D7_0405700	amino acid decarboxylase AAD, putative
Pf3D7_04_v3	315930	CTTTTTT	C,CT,CTTT,CTTTT,CTTTTT,CTTTTTTT	1	1	0	1	1	1	1	1	1	upstream_gene_variant	MODIFIER	PF3D7_0405700	amino acid decarboxylase AAD, putative
Pf3D7_04_v3	320133	A	AATATATATATATATATAT,AATATATATATATATATATAT,AATATATATATATATATATATAT	1	1	0	1	1	1	1	1	1	upstream_gene_variant	MODIFIER	PF3D7_0405900	apical sushi protein
Pf3D7_04_v3	328993	TAAA	T,TA,TAA	1	1	0	1	1	1	1	1	1	5_prime_UTR_variant	MODIFIER	PF3D7_0406200	parasitophorous vacuole membrane protein S16
Pf3D7_04_v3	330980	AATAAATAAATATATATATATATATAT	A	1	1	0	1	1	1	1	1	1	upstream_gene_variant	MODIFIER	PF3D7_0406400	cytosolic glyoxalase II
Pf3D7_04_v3	332408	AATAT	A,AAT,AATATAT	1	1	0	1	1	1	1	1	1	downstream_gene_variant	MODIFIER	PF3D7_0406200	parasitophorous vacuole membrane protein S16
Pf3D7_04_v3	338615	CGTTTATATTTTCATCGTTTATATTTTTATT	C	1	1	0	1	1	1	1	1	1	conservative_inframe_deletion	MODERATE	PF3D7_0406500	NYN domain-containing protein, putative
Pf3D7_04_v3	338977	ATTTTTATTTTTTC	A,ATTTTTATTTTATCCCTTTTTATTTTTTC,CTTTTTATTTTTTC,ATTTTTATTTTTTCCATTTTTATTTTATCCCTTTTTATTTTTTC	1	1	0	1	1	1	1	1	1	frameshift_variant	HIGH	PF3D7_0406500	NYN domain-containing protein, putative
Pf3D7_04_v3	340699	TCATTTCTAAAATTTTTG	T	1	1	0	1	1	1	1	1	1	frameshift_variant	HIGH	PF3D7_0406500	NYN domain-containing protein, putative
Pf3D7_04_v3	340856	GCGTCATTTTGTCATTTCTAAAATTTTTGATTTCTTTCTCAAT	G,TCGTCATTTTGTCATTTCTAAAATTTTTGATTTCTTTCTCAAT	1	1	0	1	1	1	1	1	1	missense_variant	MODERATE	PF3D7_0406500	NYN domain-containing protein, putative
Pf3D7_04_v3	343440	ACTTTTATTATCGTCAGGTTTG	A	1	1	0	1	1	1	1	1	1	disruptive_inframe_deletion	MODERATE	PF3D7_0406500	NYN domain-containing protein, putative
Pf3D7_04_v3	344766	CATATAAAT	C	1	1	0	1	1	1	1	1	1	5_prime_UTR_variant	MODIFIER	PF3D7_0406500	NYN domain-containing protein, putative
Pf3D7_04_v3	350308	A	AATATATATATATATATATATATATATATATAT,AATATATATATATATATATATATATATATATATAT,AATATATATATATATATATATATATATATATATATAT	1	1	0	1	1	1	1	1	1	downstream_gene_variant	MODIFIER	PF3D7_0406600	conserved protein, unknown function
Pf3D7_04_v3	351078	G	GAAATAAAATGAAATA,GAAATAGAATGAAATA,GTAATAAAATGAAATA,GAAATA	1	1	0	1	1	1	1	1	1	downstream_gene_variant	MODIFIER	PF3D7_0406600	conserved protein, unknown function
Pf3D7_04_v3	353331	TAAA	TA,T,TAA	1	1	0	1	1	1	1	1	1	upstream_gene_variant	MODIFIER	PF3D7_0406800	ribosomal protein L25, putative
Pf3D7_04_v3	355583	T	TATCATTTTCGTCTTTTTTTTCATTTTCATTTTTTTC,TATCATTTTCGTCTTTTTATTCATTTTCATTTTTTTC,TATCATTTTCGTCTTTTTTTTCATTTTAATTTTTTTC,TATCATTTTCGTCTTTTTTTTCATTTTGATTTTTTTC,TATCTTTTTCGTCTTTTTTTTCATTTTCATTTTTTTC	1	1	0	1	1	1	1	1	1	stop_gained&conservative_inframe_insertion	HIGH	PF3D7_0406900	conserved Plasmodium protein, unknown function
Pf3D7_04_v3	367452	T	TTATATATA,TTATATATATA,TTATATATATATA	1	1	0	1	1	1	1	1	1	upstream_gene_variant	MODIFIER	PF3D7_0407200	peptidyl-tRNA hydrolase 2, putative
Pf3D7_04_v3	369999	TTATATA	T,TTA,TTATA	1	1	0	1	1	1	1	1	1	upstream_gene_variant	MODIFIER	PF3D7_0407200	peptidyl-tRNA hydrolase 2, putative
Pf3D7_04_v3	371422	T	TTTA,TTTATTA,TTTATTATTA,TTTATTTTTA,TTTATTATTATTA	1	1	0	1	1	1	1	1	1	upstream_gene_variant	MODIFIER	PF3D7_0407400	conserved Plasmodium protein, unknown function
Pf3D7_04_v3	372511	C	CATATAT,CATATATAT,CATATATATAT,CATATATATATAT,CATATATATATATAT,CATATATATATATATAT	1	1	0	1	1	1	1	1	1	upstream_gene_variant	MODIFIER	PF3D7_0407400	conserved Plasmodium protein, unknown function
Pf3D7_04_v3	374624	CAAATAATATAAATAATATAAATAATAT	C	1	1	0	1	1	1	1	1	1	disruptive_inframe_deletion	MODERATE	PF3D7_0407600	conserved Plasmodium protein, unknown function
Pf3D7_04_v3	375115	AATGTAAATGATGAAAATGATGAAAATGATGAAAATGATGAAAATGATGAAAATGATGAAAATGATGAAAATG	A	1	1	0	1	1	1	1	1	1	conservative_inframe_deletion	MODERATE	PF3D7_0407600	conserved Plasmodium protein, unknown function
Pf3D7_04_v3	381291	GT	G,GTT,TT,GTTTTTTT,GTTTTTTTTTTTTTTTTTTTTTTTTTTTTTTTTTTTT,GTTTTTTTTTTTTTTTTTTTTTTTTTTTTTTTTTTTTT	1	1	0	1	1	1	1	1	1	frameshift_variant	HIGH	PF3D7_0407700	TH1 domain-containing protein, putative
Pf3D7_04_v3	382954	GTATATATATAATTTTTTCTTTTTTTTTTTT	G,GTCTTTTTTTTTTTT,CTATATATATAATTTTTTCTTTTTTTTTTTT	1	1	0	1	1	1	1	1	1	upstream_gene_variant	MODIFIER	PF3D7_0407800	protein CINCH
Pf3D7_04_v3	383325	CTATATATATATA	C,CTA,CTATA,CTATATA,CTATATATA	1	1	0	1	1	1	1	1	1	5_prime_UTR_variant	MODIFIER	PF3D7_0407700	TH1 domain-containing protein, putative
Pf3D7_04_v3	401048	CATAT	C,CAT,GATAT,CATATAT	1	1	0	1	1	1	1	1	1	3_prime_UTR_variant	MODIFIER	PF3D7_0408100	conserved Plasmodium protein, unknown function
Pf3D7_04_v3	401288	T	TTATATA,TTATATATA,TTATATATATA,TTATATATATATA	1	1	0	1	1	1	1	1	1	3_prime_UTR_variant	MODIFIER	PF3D7_0408100	conserved Plasmodium protein, unknown function
Pf3D7_04_v3	406744	C	CATATAT,CATATATAT,CATATATATAT,CATATATATATAT,CATATATATATATAT	1	1	0	1	1	1	1	1	1	upstream_gene_variant	MODIFIER	PF3D7_0408300	zinc finger Ran-binding domain-containing protein 2, putative
Pf3D7_04_v3	450667	T	A,TAAAA,TAAAAAA,TAAAAAAAA,TAAAAAAAAAA,TAAAAAAAAAAAAA	1	1	0	1	1	1	1	1	1	5_prime_UTR_variant	MODIFIER	PF3D7_0409500	3-ketodihydrosphingosine reductase, putative
Pf3D7_04_v3	451547	AT	A,ATT,TT	1	1	0	1	1	1	1	1	1	upstream_gene_variant	MODIFIER	PF3D7_0409500	3-ketodihydrosphingosine reductase, putative
Pf3D7_04_v3	457849	A	ATTTTTTTTTTTTTTTTT,ATTTTTTTTTTTTTTTT,ATTTTTTTTTTTTTTTTTTTT,ATTTTTTTTTTTTTTTTTTTTT,ATTTTTTTTTTTTTTTTTTTTTTT,ATTTTTTTTTTTTTTTTTTTTTT	1	1	0	1	1	1	1	1	1	upstream_gene_variant	MODIFIER	PF3D7_0409600	replication protein A1, large subunit
Pf3D7_04_v3	468131	TCTTTTTTTTTTTTTTTTCTTTTTTTTTTTTTTTCTTTTTTTTTTTTTTTTC	T,TTTTTTTTTTTTTTTTTCTTTTTTTTTTTTTTTCTTTTTTTTTTTTTTTTC	1	1	0	0	0	0	1	0	0	5_prime_UTR_variant	MODIFIER	PF3D7_0410000	erythrocyte vesicle protein 1
Pf3D7_04_v3	468149	C	A	1	1	0	0	0	0	1	0	0	5_prime_UTR_variant	MODIFIER	PF3D7_0410000	erythrocyte vesicle protein 1
Pf3D7_04_v3	468164	TCTTTTTTTTTTTTTTTTC	T,TTTTTTTTTTTTTTTTTC,GCTTTTTTTTTTTTTTTTC	1	1	0	0	0	0	1	0	0	5_prime_UTR_variant	MODIFIER	PF3D7_0410000	erythrocyte vesicle protein 1
Pf3D7_04_v3	468165	C	A	1	1	0	0	0	0	1	0	0	5_prime_UTR_variant	MODIFIER	PF3D7_0410000	erythrocyte vesicle protein 1
Pf3D7_04_v3	468182	C	T	1	1	0	0	1	0	1	0	1	upstream_gene_variant	MODIFIER	PF3D7_0409900	actin-like protein, putative
Pf3D7_04_v3	468202	TC	T	1	1	0	0	1	0	1	0	1	upstream_gene_variant	MODIFIER	PF3D7_0409900	actin-like protein, putative
Pf3D7_04_v3	468220	TC	T	1	1	0	0	1	0	1	0	1	upstream_gene_variant	MODIFIER	PF3D7_0409900	actin-like protein, putative
Pf3D7_04_v3	468238	TCTTTTTTTTTTTTTTTTCTTTTTTTTTTTTTTTTC	TTTTTTTTTTTTTTTTTC,T,TTTTTTTTTTTTTTTTTCTTTTTTTTTTTTTTTTC	1	1	0	0	1	0	1	0	1	upstream_gene_variant	MODIFIER	PF3D7_0409900	actin-like protein, putative
Pf3D7_04_v3	468239	C	A,T,CT	1	1	0	0	1	0	1	0	1	upstream_gene_variant	MODIFIER	PF3D7_0409900	actin-like protein, putative
Pf3D7_04_v3	468256	C	A	1	1	0	0	1	0	1	0	1	upstream_gene_variant	MODIFIER	PF3D7_0409900	actin-like protein, putative
Pf3D7_04_v3	489953	C	A	1	1	0	1	1	1	1	0	0	3_prime_UTR_variant	MODIFIER	PF3D7_0410800	apicomplexan kinetochore protein 3, putative
Pf3D7_04_v3	489967	C	A,CAAAAAAAAAAAAAAAAAAAAAAAAAAAAAAAAAAAAA,CAAAAAAAAAAAAAAAAAAAAAAAAAAAAAAAAAAAAAA,CAAAAAAAAAAAAAAAAAAAAAAAAAAAAAAAAAAAAAAAAAAAAAAAAAA,CAAAAAAAAAAAAAAAAAAAAAAAAAAAAAAAAAAAAAAAAAAAAAAAAA,CAAAAAAAAAAAAAAAAAAAAAAAAAAAAAAAAAAAAAAAAAAAAAAAAAAA	1	1	0	1	1	1	0	0	0	upstream_gene_variant	MODIFIER	PF3D7_0410700	ribosome biogenesis GTPase A, putative
Pf3D7_04_v3	490008	A	AAAAAAAAAAAAAAAAAAAAAAAAAAC,AAAAAAAAAAAAAAAAAAAAAAAAAAAAAAAAAAAAAAAAC,AAAAAAAAAAAAAAAAAAAAAAAAAAAAAAAAAAAAAAAAAAAATAAAC,AAAAAAAAAAAAAAAAAAAAAAAAAAAAAAAAAAAAAAAAAAAAAAAAAAAAAAAAAATAAAC,AAAAAAAAAAAAAAAAAAAAAAAAAAAAAAAAAAAAAAAAAAAAAAAAAAAAAAAAAAAAAAAAAAAAAAAATAAAC	1	1	0	1	1	1	0	0	0	upstream_gene_variant	MODIFIER	PF3D7_0410700	ribosome biogenesis GTPase A, putative
Pf3D7_04_v3	495432	A	AT,ATT,ATTT,ATTTTTTTT,ATTTTTTTTTT,ATTTTTTTTTTTTTTTTTTT	1	1	0	1	1	1	1	1	1	upstream_gene_variant	MODIFIER	PF3D7_0410900	apicomplexan kinetochore protein 7, putative
Pf3D7_04_v3	535868	A	AAT,ATAT,AATAT,AATATATATAT	1	1	0	1	1	1	1	1	1	upstream_gene_variant	MODIFIER	PF3D7_0411900	DNA polymerase alpha catalytic subunit A
Pf3D7_04_v3	626797	ATTT	A,AT,ATT,ATTTTTTTTT,ATTTTTTTTTT,ATTTTTTTTTTT	1	1	0	0	0	0	0	0	0	3_prime_UTR_variant	MODIFIER	PF3D7_0414000	structural maintenance of chromosomes protein 3
Pf3D7_04_v3	647181	AATAT	A,AAT,AATATAT,AATATATAT,AATATATATAT	2	2	0	2	2	2	2	2	2	3_prime_UTR_variant	MODIFIER	PF3D7_0414200	calmodulin-like protein
Pf3D7_04_v3	651110	AATAT	A,AAT,AATATAT,AATATATAT,AAAATATAT	2	2	0	2	2	2	2	2	2	upstream_gene_variant	MODIFIER	PF3D7_0414200	calmodulin-like protein
Pf3D7_04_v3	659836	C	A,CAAAAAAAAAAAAAA	1	1	0	1	0	1	1	0	0	upstream_gene_variant	MODIFIER	PF3D7_0414500	male development protein MD5, putative
Pf3D7_04_v3	686163	AATAT	A,AAT,AATATAT	1	1	0	0	0	1	1	1	1	3_prime_UTR_variant	MODIFIER	PF3D7_0415300	cdc2-related protein kinase 3
Pf3D7_04_v3	692903	C	CA,CAAAAAAAAAAAAAAAAAAAAAAAAAAAAAAAAAAAAAAAATAATAAAAA,CAAAAAAAAAAAAAAAAAAAAAAAAAAAAAAAAAAAAAAAATAATAAAAAA,CAAAAAAAAAAAAAAAAAAAAAAAAAAAAAAAAAAAAAAAATAATAAAAAAA,CAAAAAAAAAAAAAAAAAAAAAAAAAAAAAAAAAAAAAAAATAATAAAAAAAA,CAAAAAAAAAAAAAAAAAAAAAAAAAAAAAAAAAAAAAAAATAATAAAAAAAAA	1	1	0	1	1	1	1	1	1	upstream_gene_variant	MODIFIER	PF3D7_0415600	GTP:AMP phosphotransferase
Pf3D7_04_v3	702380	AT	A,ATT,ATTT,ATTTTTTT,ATTTTTTTTTTTTTTTTTTTTTTT	0	1	0	1	1	1	1	0	0	upstream_gene_variant	MODIFIER	PF3D7_0415900	60S ribosomal protein L15, putative
Pf3D7_04_v3	717153	ATT	A,AT,ATTT,ATTTT,ATTTTT	1	1	0	1	1	1	1	1	1	upstream_gene_variant	MODIFIER	PF3D7_0416300	DNA helicase MCM9, putative
Pf3D7_04_v3	724960	AAT	A,TAT,AATAT,AATATAT,AATATATAT	1	1	0	1	1	1	1	1	1	5_prime_UTR_variant	MODIFIER	PF3D7_0416600	prohibitin-like protein PHBL, putative
Pf3D7_04_v3	725109	AAT	A,AATAT,AATATAT	1	1	0	1	1	1	1	1	1	5_prime_UTR_variant	MODIFIER	PF3D7_0416600	prohibitin-like protein PHBL, putative
Pf3D7_04_v3	727467	CATAT	C,CATATAT	1	1	0	1	1	1	1	1	1	3_prime_UTR_variant	MODIFIER	PF3D7_0416700	CDGSH iron-sulfur domain-containing protein, putative
Pf3D7_04_v3	729794	TAAAAA	T,TA,TAA,TAAA,TAAAA,TAAAAAAA	1	1	0	1	1	1	1	1	1	5_prime_UTR_variant	MODIFIER	PF3D7_0416800	small GTP-binding protein sar1
Pf3D7_04_v3	739929	AAT	AATAT,AATATAT,A,TAT,AATATATAT	1	1	0	1	1	1	1	1	1	5_prime_UTR_variant	MODIFIER	PF3D7_0416900	conserved Plasmodium protein, unknown function
Pf3D7_04_v3	740749	AATAT	A,AAT	1	1	0	1	1	1	1	1	1	upstream_gene_variant	MODIFIER	PF3D7_0416900	conserved Plasmodium protein, unknown function
Pf3D7_04_v3	786643	T	TA,TAA,TAAA,TAAAA,TAAAAAAAAAAAAAAAAA,TAAAAAAAAAAAAAAAAAAAAAAAAAAA	0	0	0	1	1	0	0	1	1	upstream_gene_variant	MODIFIER	PF3D7_0417600	conserved Plasmodium protein, unknown function
Pf3D7_04_v3	815755	CAA	CA,CAAA,C,AAA,CAAAA	1	1	0	1	1	1	1	1	1	5_prime_UTR_variant	MODIFIER	PF3D7_0418100	protein SOC1, putative
Pf3D7_04_v3	816061	TAAA	TA,TAA,T,TAAAA	1	1	0	1	1	1	1	1	1	upstream_gene_variant	MODIFIER	PF3D7_0418100	protein SOC1, putative
Pf3D7_04_v3	825387	TA	TAA,T,AA,TAAA,TAAAA	1	1	0	1	1	1	1	1	1	5_prime_UTR_variant	MODIFIER	PF3D7_0418300	conserved Plasmodium protein, unknown function
Pf3D7_04_v3	828084	GTT	G,GT,GTTT,TTT,GTTTT,GTTTTT	1	1	0	1	1	1	1	1	1	upstream_gene_variant	MODIFIER	PF3D7_0418300	conserved Plasmodium protein, unknown function
Pf3D7_04_v3	831880	T	A	1	1	0	1	1	1	1	1	1	upstream_gene_variant	MODIFIER	PF3D7_0418600	regulator of chromosome condensation, putative
Pf3D7_04_v3	852412	ATT	A,AT,ATTT,ATTTTT,ATTTT,ATTTTTT	1	1	0	1	1	1	1	1	0	upstream_gene_variant	MODIFIER	PF3D7_0419100	conserved Plasmodium protein, unknown function
Pf3D7_04_v3	855347	CAT	C,AAT,CATAT	1	0	0	1	1	1	1	1	0	3_prime_UTR_variant	MODIFIER	PF3D7_0419300	RAD51 domain-containing protein
Pf3D7_04_v3	877564	AATAT	A,AAT	1	1	0	1	1	1	1	1	1	5_prime_UTR_variant	MODIFIER	PF3D7_0419900	phosphatidylinositol 4-kinase, putative
Pf3D7_04_v3	877970	G	GA,GAA,GAAA,GAAAA,GAAAAA,GAAAAAA	1	1	0	1	1	1	1	1	1	5_prime_UTR_variant	MODIFIER	PF3D7_0419900	phosphatidylinositol 4-kinase, putative
Pf3D7_04_v3	878287	TAAAAA	T,TA,TAAAA,TAA,TAAA	1	1	0	1	1	1	1	1	1	splice_region_variant&intron_variant	LOW	PF3D7_0419900	phosphatidylinositol 4-kinase, putative
Pf3D7_04_v3	878450	ATTT	A,AT,ATT,TTTT,ATTTT,ATTTTT	1	1	0	1	1	1	1	1	1	upstream_gene_variant	MODIFIER	PF3D7_0419800	60S ribosomal protein L7ae/L30e, putative
Pf3D7_04_v3	914052	AATAT	A,AAT	1	1	0	1	1	1	1	1	1	upstream_gene_variant	MODIFIER	PF3D7_0420300	AP2 domain transcription factor, putative
Pf3D7_04_v3	914782	ATTT	A,AT,ATT,ATTTT	1	1	0	1	1	1	1	1	1	upstream_gene_variant	MODIFIER	PF3D7_0420300	AP2 domain transcription factor, putative
Pf3D7_04_v3	915429	GTATA	G,GTA,ATATA	1	1	0	1	1	1	1	1	1	upstream_gene_variant	MODIFIER	PF3D7_0420300	AP2 domain transcription factor, putative
Pf3D7_04_v3	996465	CT	C,CTTT,CTT,CTTTT,TT,CTTTTTT	1	1	0	1	1	1	1	1	1	upstream_gene_variant	MODIFIER	PF3D7_0421700	conserved Plasmodium protein, unknown function
Pf3D7_04_v3	1014837	T	C,G,TC	1	1	0	1	1	1	1	1	1	frameshift_variant	HIGH	PF3D7_0422200	erythrocyte membrane-associated antigen
Pf3D7_04_v3	1019914	TAAAA	T,TA,TAA,TAAA,AAAAA	1	1	0	1	1	1	1	1	1	upstream_gene_variant	MODIFIER	PF3D7_0422200	erythrocyte membrane-associated antigen
Pf3D7_04_v3	1028545	A	ATTTTTT,ATTTTTTTTT,ATTTTTTTTTT,ATTTTTTTTTTTTT,ATTTTTTTTTTTTTT,ATTTTTTTTTTTTTTTT	1	1	0	1	1	1	1	1	1	upstream_gene_variant	MODIFIER	PF3D7_0422500	pre-mRNA-splicing helicase BRR2, putative
Pf3D7_04_v3	1042044	CT	AT,CTT,C,TT	1	1	0	1	1	1	0	1	0	upstream_gene_variant	MODIFIER	PF3D7_0422600	conserved Plasmodium protein, unknown function
Pf3D7_04_v3	1058863	C	CTTTTTTTTTTTTTTTTTTT,CTTTTTTTTTTTTTTTTTTTT,CTTTTTTTTTTTTTTTTTTTTTT,CTTTTTTTTTTTTTTTTTTTTTTTT,CTTTTTTTTTTTTTTTTTTTTTTTTT,CTTTTTTTTTTTTTTTTTTTTTTTTTTTTTTTTTT	1	1	0	1	1	1	1	1	1	upstream_gene_variant	MODIFIER	PF3D7_0423500	glideosome associated protein with multiple membrane spans 2
Pf3D7_04_v3	1061233	CATATAT	C,CAT,CATAT,GATATAT,CATATATAT	1	1	0	1	1	1	1	1	1	3_prime_UTR_variant	MODIFIER	PF3D7_0423500	glideosome associated protein with multiple membrane spans 2
Pf3D7_04_v3	1072238	A	ATTT,ATTTT,ATTTTT,ATTTTTT,ATTTTTTTTTTTTTTTTTTTTTTTTTTTTTTTTTTTTTT,T	1	1	0	1	1	1	1	1	1	upstream_gene_variant	MODIFIER	PF3D7_0423700	early transcribed membrane protein 4
Pf3D7_04_v3	1072962	AT	A,ATT	1	1	0	1	1	1	1	1	1	upstream_gene_variant	MODIFIER	PF3D7_0423700	early transcribed membrane protein 4
Pf3D7_04_v3	1074126	A	T,AT,ATT,ATTT,ATTTT,ATTTTT	1	1	0	1	1	1	1	1	1	upstream_gene_variant	MODIFIER	PF3D7_0423700	early transcribed membrane protein 4
Pf3D7_04_v3	1078582	G	T,A	1	1	0	1	1	1	1	1	1	upstream_gene_variant	MODIFIER	PF3D7_0423900	probable protein, unknown function
Pf3D7_04_v3	1084343	GA	G,GAA,GAAA,GAAAA	1	1	0	1	1	1	1	1	1	5_prime_UTR_variant	MODIFIER	PF3D7_0424100	reticulocyte binding protein homologue 5
Pf3D7_04_v3	1084875	GTT	G,GT,GTTT,GTTTT,GTTTTT,GTTTTTT	1	1	0	1	1	1	1	1	1	upstream_gene_variant	MODIFIER	PF3D7_0424100	reticulocyte binding protein homologue 5
Pf3D7_04_v3	1118691	T	TTA	1	1	0	0	0	1	1	0	1	upstream_gene_variant	MODIFIER	PF3D7_0424600	Plasmodium exported protein (PHISTb)
Pf3D7_04_v3	1122652	ATTT	A,AT,ATT	1	1	0	1	1	1	1	1	1	3_prime_UTR_variant	MODIFIER	PF3D7_0424700	serine/threonine protein kinase, FIKK family
Pf3D7_04_v3	1127039	TAA	T,TA,TAAA,TAAAA,TAAAAA,TAAAAAAAAAAAAAAAAAAAAAAAAAA	1	1	0	1	1	1	1	1	1	upstream_gene_variant	MODIFIER	PF3D7_0424900	Plasmodium exported protein (PHISTa), unknown function
Pf3D7_04_v3	1153803	ATT	A,AT	1	1	0	1	1	1	1	1	1	upstream_gene_variant	MODIFIER	PF3D7_0425700	rifin
Pf3D7_04_v3	1182160	A	G,T	1	1	0	1	1	1	1	1	1	upstream_gene_variant	MODIFIER	PF3D7_0426000	erythrocyte membrane protein 1, PfEMP1
Pf3D7_05_v3	48270	C	A	0	1	0	0	1	1	0	0	0	upstream_gene_variant	MODIFIER	PF3D7_0500800	mature parasite-infected erythrocyte surface antigen
Pf3D7_05_v3	48286	C	CAAAAAAAAAAAAAAAAAAAAAAAAAAAA	0	1	0	0	1	1	0	0	0	upstream_gene_variant	MODIFIER	PF3D7_0500800	mature parasite-infected erythrocyte surface antigen
Pf3D7_05_v3	72040	CTA	C,CTATA,CTATATA,CTATATATA	1	1	0	1	1	1	1	1	1	upstream_gene_variant	MODIFIER	PF3D7_0501400	interspersed repeat antigen
Pf3D7_05_v3	75366	GGTACAAGAACCAGTCACA	G	1	1	0	1	1	1	1	1	1	disruptive_inframe_deletion	MODERATE	PF3D7_0501400	interspersed repeat antigen
Pf3D7_05_v3	78107	C	CAACACAAGAACCAATCTTAACACAAGAATCAACCTTAACACAAGAATCAACCTTAACACAAGAATCAACCTTAACACAAGAATCAACCTTAATACAAGAATCAACCTTAACACAAGAATCAACCTT	1	1	0	1	1	1	1	1	1	conservative_inframe_insertion	MODERATE	PF3D7_0501400	interspersed repeat antigen
Pf3D7_05_v3	83735	TAA	T,TAAA,TAAAAAAAA,TAAAAAAAAAAAAAAAAAAAAAAAAAA,TAAAAAAAAAAAAAAAAAAAAAAAAAAA,TAAAAAAAAAAAAAAAAAAAAAAAAAAAAA	1	1	0	1	1	0	1	1	1	upstream_gene_variant	MODIFIER	PF3D7_0501500	rhoptry-associated protein 3
Pf3D7_05_v3	118900	T	A,TA,TAAAAAAAAAAAAAAAAAAAAAAAAAAAAAAAAAAA,TAAAAAAAAAAAAAAAAAAAAAAAAAAAAAAAAAAAAAAAAAAAAAAAAAAAATA,TAAAAAAAAAAAAAAAAAAAAAAAAAAAAAAAAAAAAAAAAAAAAAAAAAAAAAAAAAAAAAAAAAAAAA,TAAAAAAAAAAAAAAAAAAAAAAAAAAAAAAAAAAAAAAAAAAAAAAAAAAAAAAAAAAAAAAAAAAAAAA	1	1	0	1	1	1	1	1	1	upstream_gene_variant	MODIFIER	PF3D7_0502800	DnaJ protein, putative
Pf3D7_05_v3	141955	GA	G,GAA,GAAAA,GAAAAAA	1	1	0	1	1	1	1	0	1	3_prime_UTR_variant	MODIFIER	PF3D7_0503400	actin-depolymerizing factor 1
Pf3D7_05_v3	171984	TTA	T,TTATA,TTATATA	0	0	0	1	1	1	1	1	1	upstream_gene_variant	MODIFIER	PF3D7_0504300	conserved Plasmodium protein, unknown function
Pf3D7_05_v3	243975	A	T,AT	1	1	0	1	1	1	1	1	1	upstream_gene_variant	MODIFIER	PF3D7_0505500	DNA mismatch repair protein MSH6, putative
Pf3D7_05_v3	263301	C	CA,CAAAAA,CAAAAAA,CAAAAAAA,CAAAAAAAA,CAAAAAAAAAAA	1	1	0	1	1	0	0	1	1	upstream_gene_variant	MODIFIER	PF3D7_0506100	60S ribosomal subunit protein L24, putative
Pf3D7_05_v3	284634	G	GTTTTTTTTTTTTTTTTTTTTTTTT,GTTTTTTTTTTTTTTTTTTTTTTTTTTTTT	1	1	0	1	1	1	1	0	1	downstream_gene_variant	MODIFIER	PF3D7_0506700	GTPase-activating protein, putative
Pf3D7_05_v3	296141	CT	C,CTT,GT,CTTT,CTTTTTTTTTTTTTT,CTTTTTTTTTTTTTTTTT	1	1	0	1	1	1	1	1	1	upstream_gene_variant	MODIFIER	PF3D7_0506900	rhomboid protease ROM4
Pf3D7_05_v3	311071	CTT	C,ATT	0	0	0	1	1	1	1	1	0	upstream_gene_variant	MODIFIER	PF3D7_0507400	subtilisin propeptide-like protein
Pf3D7_05_v3	311087	G	T,GTT,GT	0	0	0	1	1	1	1	1	0	upstream_gene_variant	MODIFIER	PF3D7_0507400	subtilisin propeptide-like protein
Pf3D7_05_v3	312253	A	T,ATT	1	1	0	1	1	1	1	1	1	5_prime_UTR_variant	MODIFIER	PF3D7_0507600	protein CAF40, putative
Pf3D7_05_v3	334950	CAAA	C,CAA,AAAA,CAAAA,CAAAAAAAAAAAAAAAAAAAAAA,CAAAAAAAAAAAAAAAAAAAAAAAAAAAA	0	0	0	1	0	0	0	0	0	frameshift_variant	HIGH	PF3D7_0508100	SET domain protein, putative
Pf3D7_05_v3	387701	G	GT,GTT,GTTT,GTTTT,GTTTTT	1	0	0	1	1	1	0	1	1	downstream_gene_variant	MODIFIER	PF3D7_0509100	structural maintenance of chromosomes protein 4, putative
Pf3D7_05_v3	402823	A	ATTTTTTTTTTTTTTTTTTTTTTTTTTTTTTTT,ATTTTTTTTTTTTTTTTTTTTTTTTTTTTTTTTT,ATTTTTTTTTTTTTTTTTTTTTTTTTTTTTTTTTT,ATTTTTTTTTTTTTTTTTTTTTTTTTTTTTTTTTTT,ATTTTTTTTTTTTTTTTTTTTTTTTTTTTTTTTTTTTT,ATTTTTTTTTTTTTTTTTTTTTTTTTTTTTTTTTTTTTTT	1	1	0	1	1	1	1	1	1	upstream_gene_variant	MODIFIER	PF3D7_0509400	RNA polymerase I
Pf3D7_05_v3	405750	GA	G,GAA,AA	1	1	0	1	1	1	1	1	1	3_prime_UTR_variant	MODIFIER	PF3D7_0509600	asparagine--tRNA ligase
Pf3D7_05_v3	521499	C	CAA,CAAA,CAAAA,CAAAAA,CAAAAAA,CAAAAAAAAAA	1	1	0	1	1	1	1	0	1	splice_region_variant&intron_variant	LOW	PF3D7_0511800	inositol-3-phosphate synthase
Pf3D7_05_v3	524150	T	TAAAAAAAAAAAAAAAAAA,TAAAAAAAAAAAAAAAAAAA,TAAAAAAAAAAAAAAAAAAAAAAAAAAAA,TAAAAAAAAAAAAAAAAAAAAAAAAAAAAAAAA,TAAAAAAAAAAAAAAAAAAAAAAAAAAAAAAAAA,TAAAAAAAAAAAAAAAAAAAAAAAAAAAAAAAAAA	1	1	0	1	1	1	1	0	1	upstream_gene_variant	MODIFIER	PF3D7_0511800	inositol-3-phosphate synthase
Pf3D7_05_v3	532565	C	CAAAAAAAAAAA	1	1	0	1	1	1	1	1	1	upstream_gene_variant	MODIFIER	PF3D7_0512100	conserved protein, unknown function
Pf3D7_05_v3	540130	CATAT	C,CAT,CATATAT,CATATATAT,CATATATATAT,CATATATATATAT	0	1	0	1	1	1	1	0	0	upstream_gene_variant	MODIFIER	PF3D7_0512600	ras-related protein Rab-1B
Pf3D7_05_v3	558064	CAA	AAA,C,CA,CAAA,CAAAAAAAAAAAAA	0	0	0	0	0	0	1	0	0	upstream_gene_variant	MODIFIER	PF3D7_0512800	conserved Plasmodium protein, unknown function
Pf3D7_05_v3	586023	CA	C,CAAAAAAAAAAAAAAAAAAAATAAAAA,CAAAAAAAAAAAAAAAAAAAATAAAAAAAAAAAAA,CAAAAAAAAAAAAAAAAAAAATAAAAAAAAAAAA,CAAAAAAAAAAAAAAAAAAAATAAAAAAAAAAAAAA,CAAAAAAAAAAAAAAAAAAAATAAAAAAAAAAAAAAAAAAAAAAAAAAAAAAAAAAAAAAA	1	1	0	1	1	1	1	1	1	5_prime_UTR_variant	MODIFIER	PF3D7_0513800	ras-related protein Rab-1A
Pf3D7_05_v3	586385	G	GAT	1	1	0	1	1	1	1	1	1	upstream_gene_variant	MODIFIER	PF3D7_0513800	ras-related protein Rab-1A
Pf3D7_05_v3	589054	A	ATTT,ATTTT,ATTTTT,ATTTTTT,ATTTTTTT,ATTTTTTTTTT	1	1	0	1	1	1	1	1	1	upstream_gene_variant	MODIFIER	PF3D7_0513800	ras-related protein Rab-1A
Pf3D7_05_v3	618220	C	CAAAA,CAAAAAA,CAAAAAAA,CAAAAAAAAA,CAAAAAAAAAAA,CAAAAAAAAAAAA	1	1	0	1	1	1	1	0	0	upstream_gene_variant	MODIFIER	PF3D7_0514800	inositol polyphosphate multikinase, putative
Pf3D7_05_v3	636482	G	A,GA	1	1	0	0	0	1	1	0	0	upstream_gene_variant	MODIFIER	PF3D7_0515400	conserved protein, unknown function
Pf3D7_05_v3	650507	TAAA	T,TA,TAA,TAAAA,TAAAAA,TAAAAAAAAAAAAAAAAAAAAAAAAAA	1	1	0	1	1	1	1	1	1	splice_region_variant&intron_variant	LOW	PF3D7_0515600	gamete egress protein GEP, putative
Pf3D7_05_v3	656439	ATTTT	A,ATT,ATTT,ATTTTT,ATTTTTT,ATTTTTTT	1	1	0	1	1	1	1	1	1	upstream_gene_variant	MODIFIER	PF3D7_0515700	glideosome-associated protein 40
Pf3D7_05_v3	661607	GAA	G,GA,CAA,GAAA,GAAAAA,AAA	1	1	0	1	1	1	1	1	1	5_prime_UTR_premature_start_codon_gain_variant	LOW	PF3D7_0515900	NLI interacting factor-like phosphatase, putative
Pf3D7_05_v3	684197	C	CT,CTTTTTTTT,CTTTTTTTTTT,CTTTTTTTTTTTTTTTTT,CTTTTTTTTTTTTTTTTTTT,CTTTTTTTTTTTTTTTTTTTTTT	0	1	0	1	1	1	0	1	1	upstream_gene_variant	MODIFIER	PF3D7_0516400	phosducin-like protein 1, putative
Pf3D7_05_v3	686168	C	CAAAAAAA,CAAAAAAAAAAAAAA	0	1	0	1	1	1	0	1	1	upstream_gene_variant	MODIFIER	PF3D7_0516400	phosducin-like protein 1, putative
Pf3D7_05_v3	722725	TTA	T,TTATA,TTATATA	1	1	0	1	1	1	1	1	1	5_prime_UTR_variant	MODIFIER	PF3D7_0517200	WD repeat-containing protein, putative
Pf3D7_05_v3	729285	GAA	GAAA,G,GA,GAAAA,GAAAAA,GAAAAAA	1	1	0	1	1	1	1	1	1	upstream_gene_variant	MODIFIER	PF3D7_0517300	serine/arginine-rich splicing factor 1
Pf3D7_05_v3	729405	TAAAA	T,TAAA,TAA,TAAAAA,TAAAAAA,TTTAAAAA	1	1	0	1	1	1	1	1	1	upstream_gene_variant	MODIFIER	PF3D7_0517300	serine/arginine-rich splicing factor 1
Pf3D7_05_v3	735033	ATTTT	A,AT,ATTT,TTTTT	0	1	0	1	1	1	0	1	1	downstream_gene_variant	MODIFIER	PF3D7_0517500	UTP--glucose-1-phosphate uridylyltransferase, putative
Pf3D7_05_v3	761834	CA	C,CAAAAAAAAAAAAAAAA	0	0	0	1	1	1	0	1	0	upstream_gene_variant	MODIFIER	PF3D7_0518200	SWIB/MDM2 domain-containing protein
Pf3D7_05_v3	790117	TTA	T,TTATA,ATA,TTATATA	1	1	0	1	1	1	1	0	1	5_prime_UTR_variant	MODIFIER	PF3D7_0519100	50S ribosomal protein L14, mitochondrial, putative
Pf3D7_05_v3	793293	T	TAAAAAAAAAAAAAAAAAAAA,TAAAAAAAAAAAAAAAAAAAAAAAAAAAA,TAAAAAAAAAAAAAAAAAAAAAAAAAAAAAA,TAAAAAAAAAAAAAAAAAAAAAAAAAAAAAAA,TAAAAAAAAAAAAAAAAAAAAAAAAAAAAAAAA,TAAAAAAAAAAAAAAAAAAAAAAAAAAAAAAAAAAAAAAAAA	1	1	0	1	1	1	1	0	1	upstream_gene_variant	MODIFIER	PF3D7_0519200	V-type proton ATPase 16 kDa proteolipid subunit
Pf3D7_05_v3	811504	A	AAT,AATAT,AATATAT	1	1	0	1	1	1	1	1	1	upstream_gene_variant	MODIFIER	PF3D7_0519500	CCR4 domain-containing protein 1, putative
Pf3D7_05_v3	818147	G	GAAAA,GAAA,GAAAAAAA,GAAAAAAAA,GAAAAAAAAA,GAAAAAAAAAA	1	1	0	1	1	1	1	1	1	downstream_gene_variant	MODIFIER	PF3D7_0519600	zinc finger protein, putative
Pf3D7_05_v3	818430	CT	C,CTT,GT,TT,CTTTTTTTTTTTTTTTTTTTTTTTTTTTTTTTTTTTTTTTTTTGTTT,CTTTTTTTTTTTTTTTTTTTTTTTTTTTTTTTTTTTTATTTTTTTGTGTTT	1	1	0	1	1	1	1	1	1	downstream_gene_variant	MODIFIER	PF3D7_0519600	zinc finger protein, putative
Pf3D7_05_v3	845142	GAAA	G,GAA,GAAAAA,AAAA,GAAAAAAAAA,GAAAAAAAAAAA	1	1	0	0	0	0	1	0	1	upstream_gene_variant	MODIFIER	PF3D7_0520400	single-stranded DNA-binding protein, putative
Pf3D7_05_v3	868666	G	GA,GAA	1	1	1	1	1	1	1	1	1	upstream_gene_variant	MODIFIER	PF3D7_0521100	conserved Plasmodium protein, unknown function
Pf3D7_05_v3	869933	G	A,GAAAAAAAAAAAAAAAAAAAAAAAAAAAAAAAAAAAAAAAAAAAAAAAAAAAAAAAAAAAAAAAAAATAAAAAAA	1	1	1	1	1	1	1	1	1	frameshift_variant&stop_gained	HIGH	PF3D7_0521200	conserved protein, unknown function
Pf3D7_05_v3	877756	TAA	T,TA,TAAA,AAA,TAAAA,TAAAAA	1	1	1	1	1	1	1	1	1	5_prime_UTR_variant	MODIFIER	PF3D7_0521400	conserved protein, unknown function
Pf3D7_05_v3	882238	T	A,TA	1	1	1	1	1	1	1	1	1	upstream_gene_variant	MODIFIER	PF3D7_0521400	conserved protein, unknown function
Pf3D7_05_v3	885382	AAT	A,TAT,AATAT,AATATAT,AATATATAT	1	1	1	1	1	1	1	1	1	upstream_gene_variant	MODIFIER	PF3D7_0521600	conserved Plasmodium protein, unknown function
Pf3D7_05_v3	895371	CTTTT	C,CTT,CTTT	1	1	1	1	1	1	1	1	0	upstream_gene_variant	MODIFIER	PF3D7_0522000	conserved Plasmodium protein, unknown function
Pf3D7_05_v3	895398	T	A,G	1	1	1	1	1	1	1	1	0	upstream_gene_variant	MODIFIER	PF3D7_0522000	conserved Plasmodium protein, unknown function
Pf3D7_05_v3	902312	TTA	T,TTATA	0	0	1	0	0	0	0	0	0	3_prime_UTR_variant	MODIFIER	PF3D7_0522200	transcription initiation factor TFIID subunit 10, putative
Pf3D7_05_v3	955881	T	TTA,TTATA	1	1	1	1	1	1	1	1	1	upstream_gene_variant	MODIFIER	PF3D7_0523000	multidrug resistance protein 1
Pf3D7_05_v3	958767	G	T	0	0	1	1	1	1	1	1	1	missense_variant	MODERATE	PF3D7_0523000	multidrug resistance protein 1
Pf3D7_05_v3	1027315	TTA	T,TTATA	1	1	1	1	1	1	1	1	1	5_prime_UTR_variant	MODIFIER	PF3D7_0524900	S-adenosyl-L-methionine-dependent tRNA 4-demethylwyosine synthase, putative
Pf3D7_05_v3	1032638	ATTTT	AT,ATTT,A,ATT,ATTTTT	1	1	1	1	1	1	1	1	1	upstream_gene_variant	MODIFIER	PF3D7_0525000	zinc finger protein, putative
Pf3D7_05_v3	1032927	TA	TAA,T,TAAA,TAAAA,TAAAAA	1	1	1	1	1	1	1	1	1	upstream_gene_variant	MODIFIER	PF3D7_0525000	zinc finger protein, putative
Pf3D7_05_v3	1033008	CA	CAAA,C,CAA,AA	1	1	1	1	1	1	1	1	1	upstream_gene_variant	MODIFIER	PF3D7_0525000	zinc finger protein, putative
Pf3D7_05_v3	1033370	CTT	C,CT,CTTT,CTTTT,TTT,CTTTTT	1	1	1	1	1	1	1	1	1	upstream_gene_variant	MODIFIER	PF3D7_0525000	zinc finger protein, putative
Pf3D7_05_v3	1034539	CTTTT	C,CT,CTT,CTTT,ATTTT,CTTTTTTTTTTTTTTTTTTTTTTTTTT	1	1	1	1	1	1	1	1	1	upstream_gene_variant	MODIFIER	PF3D7_0525000	zinc finger protein, putative
Pf3D7_05_v3	1034713	GT	G,GTT,GTTT,TT,GTTTT	1	1	1	1	1	1	1	1	1	upstream_gene_variant	MODIFIER	PF3D7_0525000	zinc finger protein, putative
Pf3D7_05_v3	1040714	C	CA	0	1	1	1	0	1	1	1	1	upstream_gene_variant	MODIFIER	PF3D7_0525100	acyl-CoA synthetase
Pf3D7_05_v3	1050877	T	TAAAAAAAAA,TAAAAAAAAAA,TAAAAAAAAAAA,TAAAAAAAAAAAAA,TAAAAAAAAAAAAAA,TAAAAAAAAAAAAAAAAAAAAAAA	1	1	1	1	1	1	1	1	1	splice_region_variant&intron_variant	LOW	PF3D7_0525200	structural maintenance of chromosomes protein 6, putative
Pf3D7_05_v3	1059138	CT	C,CTT,AT,CTTTTTTTTTTTTTTTTTTT,CTTTTTTTTTTTTTTTTTTTTTTTTTTTTTTTTTTTTTTTTTTTTTTTTTTTTTTTT	1	1	0	0	0	0	0	0	1	downstream_gene_variant	MODIFIER	PF3D7_0525400	7-helix-1 protein
Pf3D7_05_v3	1089567	CTTT	C,CT,CTT,ATTT	2	2	2	0	2	2	0	2	2	upstream_gene_variant	MODIFIER	PF3D7_0526200	ADP-ribosylation factor GTPase-activating protein 2
Pf3D7_05_v3	1123801	TA	T,AA,TAAAAAAAAAA,TAAAAAAAAAAA,TAAAAAAAA,TAAAAAAAAA	1	1	1	1	1	1	1	1	1	upstream_gene_variant	MODIFIER	PF3D7_0526700	conserved protein, unknown function
Pf3D7_05_v3	1131749	GT	G,GTT,TT	1	1	1	1	0	1	0	1	1	upstream_gene_variant	MODIFIER	PF3D7_0527000	DNA replication licensing factor MCM3, putative
Pf3D7_05_v3	1134876	CT	C,TT,CTT,CTTT	0	1	1	1	0	1	1	0	1	5_prime_UTR_variant	MODIFIER	PF3D7_0527200	ubiquitin carboxyl-terminal hydrolase 14
Pf3D7_05_v3	1145653	C	A	1	1	1	1	0	0	1	1	0	upstream_gene_variant	MODIFIER	PF3D7_0527700	tRNA Glutamic acid
Pf3D7_05_v3	1145686	C	A	1	1	1	1	0	0	1	1	0	upstream_gene_variant	MODIFIER	PF3D7_0527700	tRNA Glutamic acid
Pf3D7_05_v3	1184865	GT	G,GTTTTTTT,GTTTTTTTTT,GTTTTTTTTTTTTT,GTTTTTTTTTTTTTT,GTTTTTTTTTTTTTTT	1	1	1	1	1	1	1	1	1	upstream_gene_variant	MODIFIER	PF3D7_0528700	peptidyl-prolyl cis-trans isomerase
Pf3D7_05_v3	1186634	G	GT,GTTTT,GTTTTT,GTTTTTT,GTTTTTTT,GTTTTTTTT	1	1	1	1	1	1	1	1	1	3_prime_UTR_variant	MODIFIER	PF3D7_0529000	T-cell immunomodulatory protein homolog, putative
Pf3D7_05_v3	1199752	AAAT	A,AAATAAT,AAATAATAAT	2	2	2	2	2	2	2	2	2	disruptive_inframe_insertion	MODERATE	PF3D7_0529400	apicomplexan kinetochore protein 5, putative
Pf3D7_05_v3	1220710	A	C,ATT,ATTTTTTTTTT,T,ATTTTTTTTTTTTTTTTTTTTTT	0	1	0	0	0	0	0	0	0	3_prime_UTR_variant	MODIFIER	PF3D7_0529900	RING zinc finger protein, putative
Pf3D7_05_v3	1286613	A	T,ATATAT,AATATAT,ATAATATAT	1	1	1	1	1	1	1	1	1	5_prime_UTR_variant	MODIFIER	PF3D7_0531400	G-patch domain-containing protein, putative
Pf3D7_05_v3	1290902	G	A	1	1	1	1	1	1	1	1	1	upstream_gene_variant	MODIFIER	PF3D7_0531400	G-patch domain-containing protein, putative
Pf3D7_05_v3	1303176	TA	T,TAA,TAAA,TAAAA,TAAAAA,TAAAAAAA	1	1	1	1	1	1	1	1	1	upstream_gene_variant	MODIFIER	PF3D7_0532300	Plasmodium exported protein (PHISTb), unknown function
Pf3D7_05_v3	1306229	A	AT,AAT,AATAT,AAAT,ATAT,AAAAT	1	1	1	1	1	1	1	1	1	upstream_gene_variant	MODIFIER	PF3D7_0532200	Plasmodium exported protein (PHISTc), unknown function
Pf3D7_05_v3	1311117	GAA	G,GA,GAAA,GAAAA,GAAAAA,GAAAAAAAAAA	1	1	1	1	1	1	1	1	1	upstream_gene_variant	MODIFIER	PF3D7_0532400	lysine-rich membrane-associated PHISTb protein
Pf3D7_05_v3	1317167	ATTTTT	A,AT,ATT,ATTT,ATTTT,ATTTTTT	1	1	1	1	1	1	1	1	1	downstream_gene_variant	MODIFIER	PF3D7_0532400	lysine-rich membrane-associated PHISTb protein
Pf3D7_05_v3	1331878	GAAA	GAAAA,GAAAAA,G,GAA,GA,GAAAAAA	1	1	1	1	1	1	1	1	1	upstream_gene_variant	MODIFIER	PF3D7_0533100	erythrocyte membrane protein 1 (PfEMP1), pseudogene
Pf3D7_05_v3	1332508	A	AAAAAAAAAAAAAAAAAAAAAAAAAAAAAAAAAAAAATAT,AAAAAAAAAAAAAAAAAAAAAAAAAAAAAAAAAAAAAAAAAATAT,AAAAAAAAAAAAAAAAAAAAAAAAAAAAAAAAAAAAAAAAAAATAT,AAAAAAAAAAAAAAAAAAAAAAAAAAAAAAAAAAAAAAAAAAAATAT,AAAAAAAAAAAAAAAAAAAAAAAAAAAAAAAAAAAAAAAAAAAAATAT,AAAAAAAAAAAAAAAAAAAAAAAAAAAAAAAAAAAAAAAAAAAAAATAT	1	1	1	1	1	1	1	1	1	upstream_gene_variant	MODIFIER	PF3D7_0533100	erythrocyte membrane protein 1 (PfEMP1), pseudogene
Pf3D7_05_v3	1332588	C	CCTCAAATAAACTCCACAAATAATCCAAAAATTAAAAATATAACATGCAAATAAATTAGAAAAATAATCTAAAAAAAAAAAAAAAAAAAAAAAAAAAAAAATATAAAAAATATAAAAAATACTAATAAAAAATACACAAATAAAATATATATATAATTCAAAAATAAAAAAATATAATATAACATCAAATAAACTCCACAAATAATCAAAAATTAAAAATATAACAAGCAAATAAATTCGAAAAATAATCTAAAAAAAAAAAAAAAAAAAAAAATATAAAAAATACTAATAAAAAATACACAAATAAAATATATATATAATTCAAAAAAAAAAAAATATAATATAACG,CCTCAAATAAACTCCACAAATAATCCAAAAATTAAAAATATAACATGCAA…	1	1	1	1	1	1	1	1	1	upstream_gene_variant	MODIFIER	PF3D7_0533100	erythrocyte membrane protein 1 (PfEMP1), pseudogene
Pf3D7_06_v3	43399	CTTT	C,CT	1	1	1	1	1	1	1	1	1	upstream_gene_variant	MODIFIER	PF3D7_0600900	rifin, pseudogene
Pf3D7_06_v3	59933	TTACCAGATACTGTGTACTTTTCTCCAGACTACACTCTACGACTCGTACAGC	T	1	1	1	1	1	1	1	1	1	downstream_gene_variant	MODIFIER	PF3D7_0601500	Plasmodium exported protein (PHISTb), unknown function
Pf3D7_06_v3	61658	T	TTCGTAGGGTTATCAGATACTATGTACTCTTCTCCAGACTACTCTCTACCAG	1	1	1	1	1	1	1	1	1	downstream_gene_variant	MODIFIER	PF3D7_0601500	Plasmodium exported protein (PHISTb), unknown function
Pf3D7_06_v3	61684	CTTT	C	1	1	1	1	1	1	1	1	1	downstream_gene_variant	MODIFIER	PF3D7_0601500	Plasmodium exported protein (PHISTb), unknown function
Pf3D7_06_v3	61686	T	C	1	1	1	1	1	1	1	1	1	downstream_gene_variant	MODIFIER	PF3D7_0601500	Plasmodium exported protein (PHISTb), unknown function
Pf3D7_06_v3	90415	T	TAAAAAAAAAAAAAAA,TAAAAAAAAAAAAAAAA,TAAAAAAAAAAAAAAAAA,TAAAAAAAAAAAAAAAAAA,TAAAAAAAAAAAAAAAAAAA,TAAAAAAAAAAAAAAAAAAAAA	1	1	1	1	1	1	1	1	1	upstream_gene_variant	MODIFIER	PF3D7_0602000	zinc finger protein, putative
Pf3D7_06_v3	112371	T	TAAAAAAAAAAAAAAAAAAAAAAAAAA,TAAAAAAAAAAAAAAAAAAAAAAAAAAAAAAAAA	1	0	0	0	0	0	1	0	1	5_prime_UTR_variant	MODIFIER	PF3D7_0602600	SAC3 domain-containing protein, putative
Pf3D7_06_v3	121549	CAA	C,CAAA,AAA,CAAAA	1	1	1	1	1	1	1	1	1	5_prime_UTR_variant	MODIFIER	PF3D7_0603000	SDE2 domain-containing protein, putative
Pf3D7_06_v3	132861	GA	G,GAA,GAAA,GAAAA,GAAAAA	1	0	0	1	0	0	0	0	1	upstream_gene_variant	MODIFIER	PF3D7_0603300	dihydroorotate dehydrogenase
Pf3D7_06_v3	152453	G	GA,GAAAAA,GAAAAAAAA,GAAAAAAAAAAAA,GAAAAAAAAAAAAA,GAAAAAAAAAAAAAA	1	1	1	1	1	1	1	1	1	3_prime_UTR_variant	MODIFIER	PF3D7_0603700	phenylalanine--tRNA ligase
Pf3D7_06_v3	281997	T	C,TC,TTC	1	1	1	1	1	1	1	1	1	5_prime_UTR_variant	MODIFIER	PF3D7_0606700	coatomer alpha subunit, putative
Pf3D7_06_v3	293546	GA	G,GAA,GAAAAA,GAAAAAAAAAAAAAAAAAAAAAAAAAAA,GAAAAAAAAAAAAAAAAAAAAAAAAAAAA,GAAAAAAAAAAAAAAAAAAAAAAAAAAAAA	1	1	1	1	1	1	1	1	1	5_prime_UTR_variant	MODIFIER	PF3D7_0607000	translation initiation factor IF-2, putative
Pf3D7_06_v3	332022	G	GT,GTT,GTTTTTTTT,T,GTTTTTTTTTTTTTTTTTTTTTTTTTTT	1	1	1	1	1	1	1	1	0	upstream_gene_variant	MODIFIER	PF3D7_0607800	GTP-binding protein, putative
Pf3D7_06_v3	357289	CAA	C,CA,CAAA,CAAAAAAAAAA,CAAAAAAAAAAA,CAAAAAAAAAAAA	0	1	1	0	0	1	0	0	0	upstream_gene_variant	MODIFIER	PF3D7_0608500	proteasome subunit alpha type-2, putative
Pf3D7_06_v3	388676	A	ATTT,ATTTT,ATTTTT,ATTTTTT,ATTTTTTTTT,ATTTTTTTTTTTTTTTTTTTTTT	1	1	1	1	1	1	1	1	1	3_prime_UTR_variant	MODIFIER	PF3D7_0609100	zinc transporter ZIP1
Pf3D7_06_v3	389402	TTATA	T,TTA,ATATA,TTATATA	1	1	1	1	1	1	1	1	1	upstream_gene_variant	MODIFIER	PF3D7_0609200	citrate synthase-like protein, putative
Pf3D7_06_v3	396109	A	ATTTTTTTTTTTTTTTTTT,ATTTTTTTTTTTTTTTTTTT,ATTTTTTTTTTTTTTTTTTTTTTTTTTTTTTTTTTT,ATTTTTTTTTTTTTTTTTTTTTTTTTTTTTTTTTTTTTTTTTTTT,ATTTTTTTTTTTTTTTTTTTTTTTTTTTTTTTTTTGTTTTTTTTTTTTTT,ATTTTTTTTTTTTTTTTTTTTTTTTTTTTTTTTTTTTTTTTTTTTTTTTT	1	1	1	1	1	1	1	1	1	upstream_gene_variant	MODIFIER	PF3D7_0609100	zinc transporter ZIP1
Pf3D7_06_v3	399767	T	A	1	1	1	1	1	1	1	1	1	3_prime_UTR_variant	MODIFIER	PF3D7_0609400	mitochondrial cardiolipin synthase, putative
Pf3D7_06_v3	399784	T	A	1	1	1	1	1	1	1	1	1	3_prime_UTR_variant	MODIFIER	PF3D7_0609400	mitochondrial cardiolipin synthase, putative
Pf3D7_06_v3	450599	T	TAAAAAAAAAAAAAAAAAA,TAAAAAAAAAAAAAAAAAAA,TAAAAAAAAAAAAAAAAAAAA,TAAAAAAAAAAAAAAAAAAAAAAAAAA,TAAAAAAAAAAAAAAAAAAAAAAAAAAA,TAAAAAAAAAAAAAAAAAAAAAAAAAAAAAAAAAAAAA	0	1	1	1	1	1	1	1	1	upstream_gene_variant	MODIFIER	PF3D7_0610500	peptidyl-tRNA hydrolase PTRHD1, putative
Pf3D7_06_v3	450612	TA	T,TAA,AA	0	1	1	1	1	1	1	1	1	upstream_gene_variant	MODIFIER	PF3D7_0610500	peptidyl-tRNA hydrolase PTRHD1, putative
Pf3D7_06_v3	469578	AAT	A,AATAT,TAT	0	1	0	0	0	0	0	1	0	upstream_gene_variant	MODIFIER	PF3D7_0611000	SNARE associated Golgi protein, putative
Pf3D7_06_v3	522206	G	GTTTTT	0	0	0	0	1	0	0	0	0	upstream_gene_variant	MODIFIER	PF3D7_0612200	leucine-rich repeat protein
Pf3D7_06_v3	529487	GAA	GA,G,GAAA,GAAAA,GAAAAA,GAAAAAA	1	1	1	1	1	1	1	1	1	upstream_gene_variant	MODIFIER	PF3D7_0612600	cytoplasmic tRNA 2-thiolation protein 1, putative
Pf3D7_06_v3	530640	A	ATTTTTTTTTTTTTTTTTT,ATTTTTTTTTTTTTTTTTTT,ATTTTTTTTTTTTTTTTT,ATTTTTTTTTTTTTTTTTTTT,ATTTTTTTTTTTTTTTTTTTTT,ATTTTTTTTTTTTTTTTTTTTTTT	1	1	1	1	1	1	1	1	1	upstream_gene_variant	MODIFIER	PF3D7_0612600	cytoplasmic tRNA 2-thiolation protein 1, putative
Pf3D7_06_v3	596104	GAA	G,GA,GAAA,GAAAA	1	1	1	1	1	1	1	1	1	upstream_gene_variant	MODIFIER	PF3D7_0614100	filamin domain-containing protein, putative
Pf3D7_06_v3	627476	G	GAAAAAA,GAAAAAAAAAAAAAAA,GAAAAAAAAAAAAAAAA,GAAAAAAAAAAAAAAAAA,GAAAAAAAAAAAAAAAAAA,GAAAAAAAAAAAAAAAAAAA	1	1	1	0	1	1	1	1	1	upstream_gene_variant	MODIFIER	PF3D7_0615100	enoyl-acyl carrier reductase
Pf3D7_06_v3	640613	C	CT	1	1	1	0	1	1	1	1	1	5_prime_UTR_variant	MODIFIER	PF3D7_0615400	ribonuclease, putative
Pf3D7_06_v3	660917	C	CAAAAAAAAAAAA,CAAAAAAAAAAAAAAAA,CAAAAAAAAAAAAAAAAA,CAAAAAAAAAAAAAAAAAA,CAAAAAAAAAAAAAAAAAAAAA,CAAAAAAAAAAAAAAAAAAAAAAAA	1	1	1	1	1	1	1	1	1	splice_region_variant&intron_variant	LOW	PF3D7_0615800	conserved oligomeric Golgi complex subunit 4, putative
Pf3D7_06_v3	673602	GTTTT	GTT,GTTT,G,GTTTTT,GTTTTTT,GT	1	1	1	1	1	1	1	1	1	upstream_gene_variant	MODIFIER	PF3D7_0615900	protein phosphatase, putative
Pf3D7_06_v3	675803	AAT	A,ATAT,AATAT,AAATAT,AATATAT,AATATATAT	1	1	1	1	1	1	1	1	1	upstream_gene_variant	MODIFIER	PF3D7_0616400	conserved Plasmodium protein, unknown function
Pf3D7_06_v3	699178	AAT	A,AATAT	0	0	0	1	1	0	0	0	0	5_prime_UTR_variant	MODIFIER	PF3D7_0616900	conserved Plasmodium protein, unknown function
Pf3D7_06_v3	712693	GA	G,GAA,GAAA,GAAAA,GAAAAA,GAAAAAA	1	1	1	1	1	1	1	1	0	upstream_gene_variant	MODIFIER	PF3D7_0617200	BFR1 domain-containing protein, putative
Pf3D7_06_v3	714266	G	GT,GTT,GTTT,GTTTTTT,GTTTT,GTTTTT	1	1	1	1	1	1	1	1	0	upstream_gene_variant	MODIFIER	PF3D7_0617200	BFR1 domain-containing protein, putative
Pf3D7_06_v3	755419	TTATA	T,TTA,TTATATA	0	0	1	1	1	0	1	0	0	3_prime_UTR_variant	MODIFIER	PF3D7_0617900	histone H3 variant
Pf3D7_06_v3	772723	A	ATTTTT,ATTTTTT,ATTTTTTT,ATTTTTTTT,ATTTTTTTTTTT,ATTTTTTTTTTTTT	1	1	0	1	1	1	1	1	1	upstream_gene_variant	MODIFIER	PF3D7_0618400	LMBR1 domain-containing protein, putative
Pf3D7_06_v3	786247	TA	T,TAA,TAAA,TAAAA,TAAAAA,TAAAAAAA	1	1	1	1	1	1	0	1	1	upstream_gene_variant	MODIFIER	PF3D7_0618800	heptatricopeptide repeat-containing protein, putative
Pf3D7_06_v3	796067	CAAAAA	C,CAA,CAAAA,CAAAAAAAAAAAAAAA,CAAAAAAAAA,CAAAAAAAAAAAAAAAAAAAAA	2	2	2	2	2	2	2	2	2	5_prime_UTR_variant	MODIFIER	PF3D7_0619000	FPL domain-containing protein, putative
Pf3D7_06_v3	839179	C	CTTTTTT,CTTTTTTTTTTTTTTTT,CTTTTTTTTTTTTTTTTTTTTTT,CTTTTTTTTTTTTTTTTTTTTTTTT,CTTTTTTTTTTTTTTTTTTTTTTTTT,CTTTTTTTTTTTTTTTTTTTTTTTTTTTTTT	1	1	1	1	1	1	1	1	1	5_prime_UTR_variant	MODIFIER	PF3D7_0619800	WD repeat-containing protein, putative
Pf3D7_06_v3	853195	T	TAAA,TAAAA,TAAAAA,TAAAAAA,TAAAAAAAA	1	1	1	1	1	1	1	1	1	5_prime_UTR_variant	MODIFIER	PF3D7_0620400	merozoite surface protein 10
Pf3D7_06_v3	853674	CA	C,CAAAAAAAA,CAAAAAAAAA,CAAAAAAAAAA,CAAAAAAAAAAA,CAAAAAAAAAAAAAAAA	1	1	1	1	1	1	1	1	1	upstream_gene_variant	MODIFIER	PF3D7_0620300	conserved Plasmodium protein, unknown function
Pf3D7_06_v3	862504	TTA	T,TTATA,TTATATA	0	0	1	0	0	1	1	0	0	5_prime_UTR_variant	MODIFIER	PF3D7_0621000	RNA polymerase subunit sigma apSIG
Pf3D7_06_v3	878299	ATT	A,AT,TTT,ATTTTTTTT,ATTTTTTTTT,ATTTTTTTTTT	1	1	0	0	0	0	0	0	0	upstream_gene_variant	MODIFIER	PF3D7_0621350	protein SYS1, putative
Pf3D7_06_v3	903408	ATTT	ATT,A,AT,ATTTT,ATTTTTTTTTTTTT,ATTTTTTTTTTTTTT	1	1	1	1	1	1	1	1	1	upstream_gene_variant	MODIFIER	PF3D7_0622100	conserved Plasmodium protein, unknown function
Pf3D7_06_v3	942996	A	T,ATTTTTT	1	1	1	1	1	1	1	1	1	upstream_gene_variant	MODIFIER	PF3D7_0623000	chorismate synthase
Pf3D7_06_v3	949013	CTTT	C,CT,CTT,CTTTT,CTTTTT,CTTTTTT	1	1	1	1	1	1	1	1	1	5_prime_UTR_variant	MODIFIER	PF3D7_0623300	EGF-like membrane protein, putative
Pf3D7_06_v3	1088776	AATAT	A,AAT,AATATAT	1	1	1	1	1	1	1	1	1	5_prime_UTR_variant	MODIFIER	PF3D7_0627100	ankyrin-repeat protein, putative
Pf3D7_06_v3	1094630	A	T,ATT	1	1	1	1	1	1	1	1	1	downstream_gene_variant	MODIFIER	PF3D7_0627100	ankyrin-repeat protein, putative
Pf3D7_06_v3	1169165	TTA	T,TTATA	1	0	0	0	0	1	0	1	0	3_prime_UTR_variant	MODIFIER	PF3D7_0628200	eukaryotic translation initiation factor 2-alpha kinase
Pf3D7_06_v3	1182373	CA	C,AA,CAA,CAAAAAAAAAAAAAAA,CAAAAAAAAAAAAAAAA	0	1	1	0	0	1	1	0	0	5_prime_UTR_variant	MODIFIER	PF3D7_0628600	DNA methyltransferase 1-associated protein 1
Pf3D7_06_v3	1214311	T	A	1	0	0	1	1	0	1	1	0	upstream_gene_variant	MODIFIER	PF3D7_0629600	ribosomal RNA-processing protein 7, putative
Pf3D7_06_v3	1242242	G	GTTTT,GTTTTT,T,GTTTTTTTTTTTTTTTTT,GTTTTTTTTTTTTTTTT,GTTTTTTTTTTTTT	1	1	1	1	1	1	1	1	1	downstream_gene_variant	MODIFIER	PF3D7_0629800	cullin-2
Pf3D7_06_v3	1247091	TTA	T,TTATA,TTATATA	1	1	1	1	1	1	1	1	1	upstream_gene_variant	MODIFIER	PF3D7_0629900	CRAL/TRIO domain-containing protein, putative
Pf3D7_06_v3	1256982	G	GA,GAAA,GAAAAA,GAAAAAAA,GAAAA,GAAAAAAAAAAAAAAAAAAAAAAAAAAAAAAAAA	1	1	1	1	1	1	1	1	1	5_prime_UTR_variant	MODIFIER	PF3D7_0630100	alpha/beta hydrolase, putative
Pf3D7_06_v3	1257734	ATT	A,AT,ATTT,ATTTT,ATTTTT	1	1	1	1	1	1	1	1	1	upstream_gene_variant	MODIFIER	PF3D7_0630000	CPW-WPC family protein
Pf3D7_06_v3	1266859	C	CAAA,CAAAA,CAAAAA,CAAAAAA,CAAAAAAA,CAAAAAAAAA	1	1	1	1	1	1	1	1	1	splice_region_variant&intron_variant	LOW	PF3D7_0630300	DNA polymerase epsilon catalytic subunit A, putative
Pf3D7_06_v3	1346481	G	GT,GTT,GTTTTTTTTTTTTTT,GTTTTTTTTTTTTTTT,GTTTTTTTTTTTTTTTT,GTTTTTTTTTTTTTTTTTTTTTTTT	1	1	1	1	1	1	1	0	1	upstream_gene_variant	MODIFIER	PF3D7_0632200	rifin
Pf3D7_06_v3	1353179	ATT	A,AT	1	1	1	1	1	1	1	1	1	downstream_gene_variant	MODIFIER	PF3D7_0632300	rifin
Pf3D7_06_v3	1353341	T	A	1	1	1	1	1	1	1	1	1	downstream_gene_variant	MODIFIER	PF3D7_0632300	rifin
Pf3D7_06_v3	1355564	ATT	A,AT,ATTT	1	1	1	1	1	1	1	1	1	downstream_gene_variant	MODIFIER	PF3D7_0632400	rifin
Pf3D7_06_v3	1373022	T	TTTTATTTA,TTTTATTTATTTA,TTTTATTTATTTATTTA	1	1	1	1	1	1	1	1	1	downstream_gene_variant	MODIFIER	PF3D7_0632600	rifin, pseudogene
Pf3D7_06_v3	1384678	ATTTT	A,ATTT,ATTTTTT,ATTTTT,TTTTT	1	1	1	1	1	1	1	1	1	upstream_gene_variant	MODIFIER	PF3D7_0632800	erythrocyte membrane protein 1, PfEMP1
Pf3D7_06_v3	1416744	T	C	1	1	1	1	1	1	1	1	1	intergenic_region	MODIFIER	PF3D7_0632800	erythrocyte membrane protein 1, PfEMP1
Pf3D7_06_v3	1417075	T	C	1	1	1	1	1	1	1	1	1	intergenic_region	MODIFIER	PF3D7_0632800	erythrocyte membrane protein 1, PfEMP1
Pf3D7_06_v3	1417087	G	T	1	1	1	1	1	1	1	1	1	intergenic_region	MODIFIER	PF3D7_0632800	erythrocyte membrane protein 1, PfEMP1
Pf3D7_06_v3	1417308	T	G	1	1	1	1	1	1	1	1	1	intergenic_region	MODIFIER	PF3D7_0632800	erythrocyte membrane protein 1, PfEMP1
Pf3D7_06_v3	1417430	T	C	1	1	1	1	1	1	1	1	1	intergenic_region	MODIFIER	PF3D7_0632800	erythrocyte membrane protein 1, PfEMP1
Pf3D7_06_v3	1417437	T	C	1	1	1	1	1	1	1	1	1	intergenic_region	MODIFIER	PF3D7_0632800	erythrocyte membrane protein 1, PfEMP1
Pf3D7_06_v3	1417700	GT	G	1	1	1	1	1	1	1	1	1	intergenic_region	MODIFIER	PF3D7_0632800	erythrocyte membrane protein 1, PfEMP1
Pf3D7_06_v3	1417739	C	G	1	1	1	1	1	1	1	1	1	intergenic_region	MODIFIER	PF3D7_0632800	erythrocyte membrane protein 1, PfEMP1
Pf3D7_06_v3	1417974	AGGGTTCT	A	1	1	1	1	1	1	1	1	1	intergenic_region	MODIFIER	PF3D7_0632800	erythrocyte membrane protein 1, PfEMP1
Pf3D7_07_v3	794	A	C	0	0	0	1	0	0	1	0	0	intergenic_region	MODIFIER	PF3D7_0700100	erythrocyte membrane protein 1, PfEMP1
Pf3D7_07_v3	889	GAACCCTA	G	0	0	0	1	0	0	1	0	0	intergenic_region	MODIFIER	PF3D7_0700100	erythrocyte membrane protein 1, PfEMP1
Pf3D7_07_v3	58774	AATTATATTATATTATATTATATTATATTAT	A,AATTATATTATATTATATTATATTATATTATATTAT	1	1	1	1	1	1	1	1	1	upstream_gene_variant	MODIFIER	PF3D7_0701100	rifin
Pf3D7_07_v3	67035	CTTTT	C,CTTTTTTTTTTTTTTTTTTTTTTTTTTTTTTTTT	1	1	1	1	1	1	1	1	1	upstream_gene_variant	MODIFIER	PF3D7_0701300	rifin, pseudogene
Pf3D7_07_v3	84600	TA	T,AA,TAA,TAAA	1	1	1	1	1	1	1	1	1	5_prime_UTR_variant	MODIFIER	PF3D7_0702000	Plasmodium exported protein (hyp12), unknown function
Pf3D7_07_v3	87260	TTATA	T,TTA	1	1	1	1	1	1	1	1	1	upstream_gene_variant	MODIFIER	PF3D7_0701900	Plasmodium exported protein, unknown function
Pf3D7_07_v3	96522	T	TA,TAAAAAAAAAAAAAAAAAAAAAAAAAAAA,TAAAAAAAAAAAAAAAAAAAAAAAAAAAAA,TAAAAAAAAAAAAAAAAAAAAAAAAAAAAAAAA,TAAAAAAAAAAAAAAAAAAAAAAAAAAAAAAAAA,TAAAAAAAAAAAAAAAAAAAAAAAAAAAAAAAAAAA	1	1	1	1	1	1	1	1	1	5_prime_UTR_variant	MODIFIER	PF3D7_0702300	sporozoite threonine and asparagine-rich protein
Pf3D7_07_v3	103591	CAT	C,CATAT,CATATAT	1	1	1	1	1	1	1	1	1	downstream_gene_variant	MODIFIER	PF3D7_0702300	sporozoite threonine and asparagine-rich protein
Pf3D7_07_v3	109512	CTTT	C,CT,CTT,CTTTTTTTTTTT,CTTTTTTTTTTTT	1	1	1	1	1	1	1	1	1	upstream_gene_variant	MODIFIER	PF3D7_0702500	Plasmodium exported protein, unknown function
Pf3D7_07_v3	113521	AATATATATAT	A,AAT,AATAT,AATATAT,AATATATAT	1	1	1	1	1	1	1	1	1	upstream_gene_variant	MODIFIER	PF3D7_0702700	tRNA Alanine
Pf3D7_07_v3	115088	C	CTTTTTTTT,CTTTTTTTTT,CTTTTTTTTTT,CTTTTTTTTTTT,CTTTTTTTTTTTT,CTTTTTTTTTTTTTTTT	1	1	1	1	1	1	1	1	1	upstream_gene_variant	MODIFIER	PF3D7_0702700	tRNA Alanine
Pf3D7_07_v3	120131	A	AAATAATAATAAT,AAATAATAATAATAAT,AACTAATAATAATAAT,AAATAATAATAATAATAAT	1	1	1	1	1	1	1	1	1	disruptive_inframe_insertion	MODERATE	PF3D7_0703000	conserved Plasmodium protein, unknown function
Pf3D7_07_v3	128063	AT	A,ATT,ATTT,ATTTT,ATTTTTT,ATTTTTTTTT	1	1	1	1	1	1	1	1	1	upstream_gene_variant	MODIFIER	PF3D7_0703200	conserved Plasmodium protein, unknown function
Pf3D7_07_v3	129089	A	ATTTTTTTTT	1	1	1	1	1	1	1	1	1	upstream_gene_variant	MODIFIER	PF3D7_0703200	conserved Plasmodium protein, unknown function
Pf3D7_07_v3	132041	GATAT	G,GAT,GATATAT,GATATATAT,GATATATATATAT	1	1	1	1	1	1	1	1	1	5_prime_UTR_variant	MODIFIER	PF3D7_0703400	conserved Plasmodium protein, unknown function
Pf3D7_07_v3	148530	A	T,AT,AAT,AAAT,AAAAT,AAAAAT	1	1	1	1	1	1	1	1	1	upstream_gene_variant	MODIFIER	PF3D7_0703700	conserved protein, unknown function
Pf3D7_07_v3	148566	AATATATATAT	A,AAT	1	1	1	1	1	1	1	1	1	upstream_gene_variant	MODIFIER	PF3D7_0703700	conserved protein, unknown function
Pf3D7_07_v3	179700	CATAT	C,CAT,AATAT,GATAT,CATATAT	1	1	1	0	1	0	0	0	0	upstream_gene_variant	MODIFIER	PF3D7_0704000	conserved Plasmodium membrane protein, unknown function
Pf3D7_07_v3	190947	GTATATATA	G,GTA,GTATA,GTATATA	1	1	1	1	1	1	1	1	1	3_prime_UTR_variant	MODIFIER	PF3D7_0704100	basal complex transmembrane protein 2
Pf3D7_07_v3	195970	G	GTTTTTTTTTTTTT,GTTTTTTTTTTTTTTT,GTTTTTTTTTTTTTTTT,GTGTTTTTTTTTTTTTTTT,GTTTTTTTTTTTTTTTTTTTTTT,GTGTTTTTTTTTTTTTTTTTTTTTT	1	1	1	1	1	1	1	1	1	upstream_gene_variant	MODIFIER	PF3D7_0704200	RNA cytosine C(5)-methyltransferase, putative
Pf3D7_07_v3	228816	TAAA	T,TA,TAA,TAAAA,TAAAAAAAAAAAAAAAAA,TAAAAAAAAAAAAAAAAAAAAAAAAAAAAAAAAAAAAAAAAAAA	0	0	0	0	0	0	0	1	0	upstream_gene_variant	MODIFIER	PF3D7_0704700	phosphopantetheine adenylyltransferase, putative
Pf3D7_07_v3	251405	CA	CAA,C	1	1	1	1	1	1	1	1	1	upstream_gene_variant	MODIFIER	PF3D7_0705000	mRNA cap guanine-N7 methyltransferase, putative
Pf3D7_07_v3	290685	AATAT	A,AAT,AATATAT	0	0	1	1	0	1	0	0	0	upstream_gene_variant	MODIFIER	PF3D7_0705700	40S ribosomal protein S29, putative
Pf3D7_07_v3	308783	CATAT	C,CAT,CATATAT,CATATATAT	0	1	0	0	1	0	1	0	1	upstream_gene_variant	MODIFIER	PF3D7_0706400	60S ribosomal protein L37
Pf3D7_07_v3	353607	TAA	T,TA,AAA,TAAA,TAAAA	1	1	1	1	1	1	1	1	1	3_prime_UTR_variant	MODIFIER	PF3D7_0707500	conserved Plasmodium protein, unknown function
Pf3D7_07_v3	360691	AT	A,ATT,ATTT,TT,ATTTTTTTTT,ATTTTTTT	1	1	0	1	0	0	0	0	1	upstream_gene_variant	MODIFIER	PF3D7_0707800	RAP protein, putative
Pf3D7_07_v3	360725	TGCTTATC	T,TTTATC	1	1	0	1	0	0	0	0	1	upstream_gene_variant	MODIFIER	PF3D7_0707800	RAP protein, putative
Pf3D7_07_v3	404133	CAA	C,CA,CAAAA,CAAAAA,CAAAAAAA,CAAAAAAAAAAA	1	1	0	1	1	1	1	0	0	upstream_gene_variant	MODIFIER	PF3D7_0708900	protein SCO1, putative
Pf3D7_07_v3	423138	TTATATATATATATATATATATATATATATATATATATATATATATA	T,TTA,TTATA	1	1	1	1	1	1	1	1	1	3_prime_UTR_variant	MODIFIER	PF3D7_0709400	Cg7 protein
Pf3D7_07_v3	427269	TAA	TAAA,TAAAA,T,TA,TAAAAA,TAAAAAA	1	1	1	1	1	1	1	1	1	5_prime_UTR_variant	MODIFIER	PF3D7_0709400	Cg7 protein
Pf3D7_07_v3	447160	TAAA	T,TAAAAAAAAA,TAAAAAAAA,TAAAAAAAAAAA,TAAAAAAAAAA,TAAAAAAAAAAAA	1	1	1	1	1	1	1	1	1	upstream_gene_variant	MODIFIER	PF3D7_0709900	hydrolase, putative
Pf3D7_07_v3	459160	TAA	TA,T,TAAA,TAAAA,TAAAAA	1	1	1	1	1	1	1	1	1	upstream_gene_variant	MODIFIER	PF3D7_0710000	Sfi1-like protein SLP
Pf3D7_07_v3	474318	AT	A,ATT,ATTT,ATTTT	1	1	1	1	0	1	1	1	1	upstream_gene_variant	MODIFIER	PF3D7_0710300	conserved protein, unknown function
Pf3D7_07_v3	486458	GA	G,GAA,GAAAA,GAAAAAAAAAAAAAAAAAAAAAAAAAAAAAAAAAAAAAAAAACAAAA,GAAAAAAAAAAAAAAAAAAAAAAAAAAAAAAAAAAAAAAAAACAAAAAAAA	1	1	0	1	1	1	1	1	1	upstream_gene_variant	MODIFIER	PF3D7_0710700	conserved Plasmodium protein, unknown function
Pf3D7_07_v3	656535	C	G,A,CT	1	1	1	1	1	1	1	1	1	upstream_gene_variant	MODIFIER	PF3D7_0714300	palmitoyltransferase DHHC4, putative
Pf3D7_07_v3	682891	GA	G,GAA,GAAA,GAAAAA,GAAAAAAAAAAAAAAAAAAAAAAAAAAAAAAAAAAAAAAAAAAAAAAAAAAAAAAAAAAAAAAAAAACA,GAAAAAAAAAAAAAAAAAAAAAAAAAAAAAAAAAAAAAAAAAAAAAAAAAAAAAAAAAAAAAAAAAACAAAAAAAAAAAAAAAAAAA	1	1	0	1	1	0	1	1	1	5_prime_UTR_variant	MODIFIER	PF3D7_0715200	conserved Plasmodium protein, unknown function
Pf3D7_07_v3	689950	AT	A,ATT,ATTT,ATTTTTTTTT,ATTTTTTTTTT,ATTTTTTTTTTTT	1	1	1	1	1	1	1	1	1	upstream_gene_variant	MODIFIER	PF3D7_0715300	calcium/calmodulin-dependent protein kinase, putative
Pf3D7_07_v3	695240	CAT	C,CATAT,CATATAT	1	0	0	0	1	0	1	0	0	3_prime_UTR_variant	MODIFIER	PF3D7_0715800	drug/metabolite transporter DMT1, putative
Pf3D7_07_v3	700924	C	CA,CAAAAAAAAA,CAAAAAAAAAA,CAAAAAAAAAAAAAAAAAA,CAAAAAAAAAAAAAAAAAAAAAAAAAAAAAAAAAAAAAAAAAAAAAAAAAAAAAAAAAA,CAAAAAAAAAAAAAAAAAAAAAAAAAAAAAAAAAAAAAAAAAAAAAAAAA	1	0	0	0	1	0	1	0	0	3_prime_UTR_variant	MODIFIER	PF3D7_0715900	cation diffusion facilitator family protein, putative
Pf3D7_07_v3	725824	A	AT,ATT,ATTT,ATTTT,ATTTTTT,ATTTTTTTT	1	1	1	1	1	1	1	0	1	upstream_gene_variant	MODIFIER	PF3D7_0716700	conserved Plasmodium protein, unknown function
Pf3D7_07_v3	728043	A	T,ATT,ATTT,ATTTT,ATTTTT,ATTTTTT	1	1	1	1	1	1	1	0	1	upstream_gene_variant	MODIFIER	PF3D7_0716700	conserved Plasmodium protein, unknown function
Pf3D7_07_v3	731125	GA	G,GAAAA,GAAAAA,GAAAAAA,GAAAAAAA,GAAAAAAAAA	1	1	1	1	1	1	1	0	1	frameshift_variant	HIGH	PF3D7_0716700	conserved Plasmodium protein, unknown function
Pf3D7_07_v3	731941	A	T	1	1	1	1	1	1	1	1	1	upstream_gene_variant	MODIFIER	PF3D7_0716900	drug/metabolite transporter DMT2
Pf3D7_07_v3	748473	T	A	1	1	1	1	1	1	1	1	1	5_prime_UTR_variant	MODIFIER	PF3D7_0717300	transcription initiation factor IIE subunit alpha, putative
Pf3D7_07_v3	749893	C	CAAAAAAAAAA,CAAAAAAAAAAA	1	1	1	1	1	1	1	1	1	upstream_gene_variant	MODIFIER	PF3D7_0717200	conserved Plasmodium protein, unknown function
Pf3D7_07_v3	755057	G	T	0	1	0	1	1	1	0	0	0	upstream_gene_variant	MODIFIER	PF3D7_0717500	calcium-dependent protein kinase 4
Pf3D7_07_v3	763350	CAA	CAAA,C,CA,AAA,CAAAAAAAAAAAAAAAAAAAAAAAAAAAAAA,CACAAAAAAAAAAAAAAAAAAAAAAAAAAAA	0	1	0	1	1	1	0	0	0	5_prime_UTR_premature_start_codon_gain_variant	LOW	PF3D7_0717600	inner membrane complex protein, putative
Pf3D7_07_v3	805161	CTTTTT	C,CTTT,CTTTT,CTTTTTT,GTTTTT	1	1	1	1	1	1	1	1	1	5_prime_UTR_variant	MODIFIER	PF3D7_0718100	exported serine/threonine protein kinase
Pf3D7_07_v3	838029	AATAT	A,AAT,AATATAT,AATATATATAT,AATATATATATAT	1	1	1	1	1	1	1	1	1	5_prime_UTR_variant	MODIFIER	PF3D7_0719000	translation machinery-associated protein, putative
Pf3D7_07_v3	839236	C	CAT,CATAT,CATATAT,CATATATAT	1	1	1	1	1	1	1	1	1	upstream_gene_variant	MODIFIER	PF3D7_0718800	conserved protein, unknown function
Pf3D7_07_v3	848156	CAAAAA	C,AAAAAA,CAAAAAAAAAA,CAAAAAAAAAAAAAAAAAAA	1	1	1	1	1	1	1	1	1	3_prime_UTR_variant	MODIFIER	PF3D7_0719300	actin-related protein ARP6
Pf3D7_07_v3	881536	GTT	GT,G,GTTT,GTTTT,GTTTTTTTTTTTT,GTTTTTTTTTTT	0	0	0	0	0	1	0	0	0	upstream_gene_variant	MODIFIER	PF3D7_0720100	pre-rRNA-processing protein ESF2, putative
Pf3D7_07_v3	900553	TA	TAA,T,TAAA,TAAAA,TAAAAA,TAAAAAAAAAAAAAAAA	1	1	1	1	1	1	1	1	1	upstream_gene_variant	MODIFIER	PF3D7_0720900	tetratricopeptide repeat protein, putative
Pf3D7_07_v3	975551	G	GTT,GTTTT,GTTTTTT,GTTTTTTTTT,T	0	0	0	0	0	1	0	0	0	upstream_gene_variant	MODIFIER	PF3D7_0723100	protein CPH1, putative
Pf3D7_07_v3	999565	A	AT,ATTTTTTTTTT,ATTTTTTTTTTTTTTTTTTTTTT,ATTTTTTTTTTTTTTTTTTTTTTTT,ATTTTTTTTTTTTTTTTTTTTTTTTTT,ATTTTTTTTTTTTTTTTTTTTTTTTTTTTTTT	1	1	0	1	1	0	0	0	0	downstream_gene_variant	MODIFIER	PF3D7_0723900	RNA-binding protein, putative
Pf3D7_07_v3	1098645	TA	T,AA,TAA,TAAA,TAAAA,TAAAAA	1	1	1	1	1	1	1	1	1	upstream_gene_variant	MODIFIER	PF3D7_0726100	Plasmodium exported protein, unknown function
Pf3D7_07_v3	1123699	A	AT,T	1	0	1	1	1	1	0	0	1	downstream_gene_variant	MODIFIER	PF3D7_0726500	ubiquitin carboxyl-terminal hydrolase, putative
Pf3D7_07_v3	1181992	AT	A	1	0	1	1	0	0	1	1	1	upstream_gene_variant	MODIFIER	PF3D7_0727900	conserved Plasmodium protein, unknown function
Pf3D7_07_v3	1190837	CAT	C,GAT,CATAT	1	0	1	1	0	0	1	1	1	3_prime_UTR_variant	MODIFIER	PF3D7_0728000	eukaryotic translation initiation factor 2 subunit alpha
Pf3D7_07_v3	1231961	C	CAAAAA,CAAAAAAA,CAAAAAAAAA	1	1	1	1	1	1	1	1	1	splice_region_variant&intron_variant	LOW	PF3D7_0728800	conserved Plasmodium protein, unknown function
Pf3D7_07_v3	1251796	GT	G,GTT,GTTT,GTTTT,GTTTTT,GTTTTTTT	1	1	1	1	1	1	1	1	1	5_prime_UTR_variant	MODIFIER	PF3D7_0729300	60S ribosomal export protein NMD3, putative
Pf3D7_07_v3	1265568	G	GTTTTTTTTTTTTTTTTTTTTTTTTTTTTTTTTTTTTTTTTTTTTTTTTTTTTTTATTTTTTT,GTTTTTTTTTTTTTTTTTTTTTTTTTTTTTTTTTTTTTTTTTTTTTTTTTTTTTTATTTTTTTT,GTTTTTTTTTTTTTTTTTTTTTTTTTTTTTTTTTTTTTTTTTTTTTTTTTTTTTTTTTTTTTTTTTTTTTTTTATTTTT,GTTTTTTTTTTTTTTTTTTTTTTTTTTTTTTTTTTTTTTTTTTTTTTTTTTTTTTTTTTTTTTTTTTTTTTTTATTTTTT,GTTTTTTTTTTTTTTTTTTTTTTTTTTTTTTTTTTTTTTTTTTTTTTTTTTTTTTTTTTTTTTTTTTTTTTTTATTTTTTT,GTTTTTTTTTTTTTTTTTTTTTTTTTT…	1	1	1	1	1	1	1	1	1	upstream_gene_variant	MODIFIER	PF3D7_0729700	zinc finger protein, putative
Pf3D7_07_v3	1265750	TAA	TA,T,TAAA,AAA,TAAAA,TAAAAA	1	1	1	1	1	1	1	1	1	upstream_gene_variant	MODIFIER	PF3D7_0729700	zinc finger protein, putative
Pf3D7_07_v3	1293100	CTTT	C,CTT,CTTTT,CTTTTT,CTTTTTT,CTTTTTTTT	1	1	1	1	1	1	1	1	1	upstream_gene_variant	MODIFIER	PF3D7_0730200	AP-4 complex subunit beta, putative
Pf3D7_07_v3	1297225	C	A	1	1	1	1	1	1	1	1	1	5_prime_UTR_variant	MODIFIER	PF3D7_0730300	AP2 domain transcription factor AP2-L, putative
Pf3D7_07_v3	1301475	G	GA,GAAAAA,GAAAAAA,GAAAAAAA,GAAAAAAAAAAAAAAAAAAAAAAAAAAAAAAAAAA	1	1	1	1	1	1	1	1	1	3_prime_UTR_variant	MODIFIER	PF3D7_0730300	AP2 domain transcription factor AP2-L, putative
Pf3D7_07_v3	1341895	A	G,T,AG,AT	1	1	0	1	1	1	1	1	1	3_prime_UTR_variant	MODIFIER	PF3D7_0731100	EMP1-trafficking protein
Pf3D7_07_v3	1351838	A	AT,ATT,ATTT,ATTTT,ATTTTTTTTTTTTTTTTTTTTTTTTTTTTTTTTTTTTTTTTTTTTTTTTTTTTTTTTTTTTTTTTTATTTT,ATATTTTTTTTTTTTTTTTTTTTTTTTTTTTTTTTTTTTTTTTTTTTTTTTTTTTTTTTTTTTTTTTTATTTT	0	0	0	0	0	0	0	0	1	upstream_gene_variant	MODIFIER	PF3D7_0731400	serine/threonine protein kinase, FIKK family, pseudogene
Pf3D7_07_v3	1377474	G	GTTTTTTTTTTT,GTTTTTTTTTTTTTTTTTTTTT,GTTTTTTTTTTTTTTTTTTTTTT,GTTTTTTTTTTTTTTTTTTTTTTTT,GTTTTTTTTTTTTTTTTTTTTTTTTT,GTTTTTTTTTTTTTTTTTTTTTTTTTT	0	0	0	0	1	1	0	0	0	5_prime_UTR_variant	MODIFIER	PF3D7_0731800	alpha/beta hydrolase, putative
Pf3D7_07_v3	1428089	AT	ATT,A,TT	0	0	0	1	0	0	0	1	0	upstream_gene_variant	MODIFIER	PF3D7_0733000	erythrocyte membrane protein 1, PfEMP1
Pf3D7_08_v3	51452	TAA	TA,T	1	1	1	1	1	1	1	1	1	downstream_gene_variant	MODIFIER	PF3D7_0800300	erythrocyte membrane protein 1, PfEMP1
Pf3D7_08_v3	51607	CA	C,CAA,AA,CAAA,CAAAA	1	1	1	1	1	1	1	1	1	downstream_gene_variant	MODIFIER	PF3D7_0800300	erythrocyte membrane protein 1, PfEMP1
Pf3D7_08_v3	64348	C	A	1	1	1	1	1	1	1	1	1	upstream_gene_variant	MODIFIER	PF3D7_0800600	Plasmodium exported protein (PHISTa), unknown function
Pf3D7_08_v3	65587	CAA	C,CA	1	1	1	1	1	1	1	1	1	3_prime_UTR_variant	MODIFIER	PF3D7_0800700	surface-associated interspersed protein 8.3 (SURFIN 8.3)
Pf3D7_08_v3	103925	CA	C,CAA,CAAA,CAAAA,CAAAAAAAAAAA,CAAAAAAAAAAAAA	1	1	1	1	1	1	1	1	1	upstream_gene_variant	MODIFIER	PF3D7_0801200	5.8S ribosomal RNA
Pf3D7_08_v3	109825	GAA	G,GA,GAAA,GAAAA,GAAAAA	1	1	1	1	1	1	1	1	1	upstream_gene_variant	MODIFIER	PF3D7_0801400	conserved Plasmodium protein, unknown function
Pf3D7_08_v3	123576	TTA	T,TTATA,ATA	1	1	1	1	1	1	1	1	1	upstream_gene_variant	MODIFIER	PF3D7_0801800	mannose-6-phosphate isomerase, putative
Pf3D7_08_v3	145614	T	C,A,G,TC,TTTTTTTTTTTTTTTC,TTTTTTTTTTTTTTTTC	1	1	1	1	1	1	1	1	1	upstream_gene_variant	MODIFIER	PF3D7_0802000	glutamate dehydrogenase, putative
Pf3D7_08_v3	163893	G	GAAAAAAAAAAAAAAAAAAAAAAAAAAAAAAAAAAAAAAAAAATAAAAAAAAAAAAAAAAA,GAAAAAAAAAAAAAAAAAAAAAAAAAAAAAAAAAAAAAAAAAAAATAAAAAAAAAAAAAAAAA,GAAAAAAAAAAAAAAAAAAAAAAAAAAAAAAAAAAAAAAAAAAAAAAAATAAAAAAAAAAAAAAAAA,GAAAAAAAAAAAAAAAAAAAAAAAAAAAAAAAAAAAAAAAAAAAAAAAATAAAAAAAAAAAAAAAAAAAA,GAAAAAAAAAAAAAAAAAAAAAAAAAAAAAAAAAAAAAAAAAAAAAAAATAAAAAAAAAAAAAAAAAAAAA,GAAAAAAAAAAAAAAAAAAAAAAAAAAAAAAAAAAAAAAAAAAAAAAAATAAAAAAAAAAAA…	0	0	1	0	1	1	1	0	1	upstream_gene_variant	MODIFIER	PF3D7_0802100	AP2 domain transcription factor AP2-LT
Pf3D7_08_v3	171167	CTT	C,CT,CTTT,CTTTT,CTTTTT,CTTTTTT	1	1	1	1	1	1	1	1	1	upstream_gene_variant	MODIFIER	PF3D7_0802300	periodic tryptophan protein 2, putative
Pf3D7_08_v3	171813	G	GTTTTTTTTTT,GTTTTTTTTTTT,GTTTTTTTTTTTT,GTTTTTTTTTTTTTT,GTTTTTTTTTTTTTTT,GTTTTTTTTTTTTTTTT	1	1	1	1	1	1	1	1	1	upstream_gene_variant	MODIFIER	PF3D7_0802300	periodic tryptophan protein 2, putative
Pf3D7_08_v3	174392	GAAAA	GAAA,GAA,G,GA,GAAAAA,AAAAA	1	1	1	1	1	1	1	1	1	3_prime_UTR_variant	MODIFIER	PF3D7_0802400	cyclin-like protein, putative
Pf3D7_08_v3	179645	T	A,TA,TTTTTTTTTTTTTTTTTTTTTTTTTTTTTTTTTTTTTTTTTTTTTTTTTTTA,TTTTTTTTTTTTTTTTTTTTTTTTTTTTTTTTTTTTTTTTTTTTTTTTTTTTTTTTTTTTTTTTTTTTTA,TTTTTTTTTTTTTTTTTTTTTTTTTTTTTTCTTTTTTTTTTTTTTTTTTTTTTTTTTTTTTTTTTTTTTA,TTTTTTTTTTTTTTTTTTTTTTTTTTTTTTTTTTTGTTTTTTTTTTTTTTTTTTTTTTTTTTTTTTTTTA	1	1	1	1	1	1	1	1	1	5_prime_UTR_variant	MODIFIER	PF3D7_0802500	inositol 5-phosphatase, putative
Pf3D7_08_v3	195820	A	ATATT,ATATTT,ATATATT,ATATTTT,ATATATTT,ATATATTTT	1	1	1	1	1	1	1	1	1	5_prime_UTR_variant	MODIFIER	PF3D7_0802900	conserved Plasmodium protein, unknown function
Pf3D7_08_v3	211789	CA	C,CAA,CAAA,CAAAA,CAAAAAAAA,CAAAAAAA	1	1	1	1	1	1	1	0	1	5_prime_UTR_variant	MODIFIER	PF3D7_0803400	DNA repair and recombination protein RAD54, putative
Pf3D7_08_v3	216323	T	TAAAAAAAAAAAAAAA,TAAAAAAAAAAAAAAAAAAAAA,TAAAAAAAAAAAAAAAAAAAAAAAAA,TAAAAAAAAAAAAAAAAAAAAAAAAAAA,TAAAAAAAAAAAAAAAAAAAAAAAAAAAAAAA,TAAAAAAAAAAAAAAAAAAAAAAAAAAAAAA	1	1	1	1	1	1	1	0	1	3_prime_UTR_variant	MODIFIER	PF3D7_0803400	DNA repair and recombination protein RAD54, putative
Pf3D7_08_v3	222833	TTA	T,TTATATA	0	0	1	0	0	0	1	1	0	upstream_gene_variant	MODIFIER	PF3D7_0803600	GRAM domain-containing protein, putative
Pf3D7_08_v3	282495	AT	ATTT,ATTTT,A,ATTTTT,ATTTTTT,ATT	1	1	1	1	1	1	1	1	1	upstream_gene_variant	MODIFIER	PF3D7_0804900	GTPase-activating protein, putative
Pf3D7_08_v3	304781	GAAA	G,GA,GAA,GAAAA,AAAA	1	1	1	1	1	1	1	1	1	5_prime_UTR_variant	MODIFIER	PF3D7_0805400	N-acetyltransferase, GNAT family, putative
Pf3D7_08_v3	309352	G	GAAAAAAAAAAAAAAAAAAAAAAAAAAAAAAAAAAAAAAAAAAAAAAAAAAAATAA,GAAAAAAAAAAAAAAAAAAAAAAAAAAAAAAAAAAAAAAAAAAAAAAAAAAAATAAA,GAAAAAAAAAAAAAAAAAAAAAAAAAAAAAAAAAAAAAAAAAAAAAAAAAAAATAAAA,GAAAAAAAAAAAAAAAAAAAAAAAAAAAAAAAAAAAAAAAAAAAAAAAAAAAATAAAAA,GAAAAAAAAAAAAAAAAAAAAAAAAAAAAAAAAAAAAAAAAAAAAAAAAAAAATAAAAAA,GAAAAAAAAAAAAAAAAAAAAAAAAAAAAAAAAAAAAAAAAAAAAAAAAAAAATAAAAAAA	1	1	1	1	1	1	1	1	1	5_prime_UTR_variant	MODIFIER	PF3D7_0805500	conserved Plasmodium protein, unknown function
Pf3D7_08_v3	310774	G	GAA,GAAA,GAAAA,GAAAAAA	1	1	1	1	1	1	1	1	1	upstream_gene_variant	MODIFIER	PF3D7_0805500	conserved Plasmodium protein, unknown function
Pf3D7_08_v3	320909	GA	GAA,G,GAAA,AA,GAAAA,GAAAAA	1	1	1	1	1	1	1	1	1	upstream_gene_variant	MODIFIER	PF3D7_0805700	serine/threonine protein kinase, FIKK family
Pf3D7_08_v3	338046	G	GTT,GTTTTT,GTTTTTT,GTTTTTTT,GTTTTTTTTT,GTTTTTTTT	1	1	1	1	1	1	1	1	1	downstream_gene_variant	MODIFIER	PF3D7_0806200	Dpy-19-like C-mannosyltransferase
Pf3D7_08_v3	348682	A	AT,AAT,AAAT,ATAT,AATAT,AATATAT	1	0	1	1	1	1	1	1	1	upstream_gene_variant	MODIFIER	PF3D7_0806500	DnaJ protein, putative
Pf3D7_08_v3	354148	CA	C,CAA,AA,CAAA,CAAAA,CAAAAA	1	1	1	1	1	1	1	1	1	5_prime_UTR_variant	MODIFIER	PF3D7_0806700	conserved Plasmodium membrane protein, unknown function
Pf3D7_08_v3	367528	G	A,T,GT	1	1	0	1	1	0	1	1	1	upstream_gene_variant	MODIFIER	PF3D7_0806800	V-type proton ATPase subunit a, putative
Pf3D7_08_v3	393289	CA	C,AA,CAAAAAAAAAAAAA,CAAAAAAAAAAAAAA,CAAAAAAAAAAAAAAA,CAAAAAAAAAAAAAAAAA	1	1	1	1	1	1	1	1	1	downstream_gene_variant	MODIFIER	PF3D7_0807500	proteasome subunit alpha type-6, putative
Pf3D7_08_v3	395347	A	T	1	1	1	1	1	1	1	1	1	upstream_gene_variant	MODIFIER	PF3D7_0807600	conserved Plasmodium protein, unknown function
Pf3D7_08_v3	409251	A	ATTTTTTT,ATTTTTTTT,ATTTTTTTTT,ATTTTTTTTTT,ATTTTTTTTTTTT,ATTTTTTTTTTT	1	1	1	1	1	1	1	1	1	upstream_gene_variant	MODIFIER	PF3D7_0808100	AP-3 complex subunit delta, putative
Pf3D7_08_v3	448969	CAT	C,CATAT	0	0	1	1	1	0	1	0	0	upstream_gene_variant	MODIFIER	PF3D7_0808800	rifin
Pf3D7_08_v3	497546	GAA	G,GA,GAAA,AAA	0	1	0	1	0	0	1	0	0	upstream_gene_variant	MODIFIER	PF3D7_0809600	peptidase family C50, putative
Pf3D7_08_v3	511150	C	T	1	1	1	1	1	1	1	1	1	missense_variant	MODERATE	PF3D7_0809900	JmjC domain-containing protein 1, putative
Pf3D7_08_v3	513187	C	CAA,CAAA,CAAAA,CAAAAA,CAAAAAA,CAAAAAAA	1	1	1	1	1	1	1	1	1	upstream_gene_variant	MODIFIER	PF3D7_0809900	JmjC domain-containing protein 1, putative
Pf3D7_08_v3	516272	GA	G,TA,GAA,GAAA,GAAAA	1	1	1	1	1	1	1	1	1	upstream_gene_variant	MODIFIER	PF3D7_0809900	JmjC domain-containing protein 1, putative
Pf3D7_08_v3	525522	AAT	A,AATAT	1	1	1	1	1	1	1	1	1	upstream_gene_variant	MODIFIER	PF3D7_0810100	ribosomal protein L33, apicoplast, putative
Pf3D7_08_v3	538087	TAA	T,TA,TAAA,AAA,TAAAA,TAAAAA	1	1	1	1	1	1	1	1	1	upstream_gene_variant	MODIFIER	PF3D7_0810500	protein phosphatase PPM7, putative
Pf3D7_08_v3	565885	CAA	C,CAAA,CAAAA	1	1	1	1	1	1	1	1	1	5_prime_UTR_variant	MODIFIER	PF3D7_0811300	CCR4-associated factor 1
Pf3D7_08_v3	573174	CA	C,CAAAAAAAAAAAAAAAAAAA,CAAAAAAAAAAAAAAAAAAAA,CAAAAAAAAAAAAAAAAAAAAA,CAAAAAAAAAAAAAAAAAAAAAAAA	1	1	1	1	1	1	1	1	1	3_prime_UTR_variant	MODIFIER	PF3D7_0811300	CCR4-associated factor 1
Pf3D7_08_v3	599783	ATT	AT,A,ATTT,TTT,ATTTT,ATTTTT	1	1	1	1	1	1	1	1	1	upstream_gene_variant	MODIFIER	PF3D7_0811800	conserved Plasmodium protein, unknown function
Pf3D7_08_v3	604802	TAAAA	T,TAA,TAAA,TAAAAA,TAAAAAA,TAAAAAAA	1	1	1	1	1	1	1	1	1	5_prime_UTR_variant	MODIFIER	PF3D7_0812100	proteasome activator complex subunit 4, putative
Pf3D7_08_v3	621728	GTT	G,GT,GTTT,GTTTTTTTTTTTTTTTTTTTTTTTTTTTTTGTTTTTT,GTTTTTTTTTTTTTTTTTTTTTTTTTTTTCTTTTTTTTGTTTTTT,GTTTTTTTTTTTTTTTTTTTTTTTTTTTTTTTTTTTTTTGTTTTTT	0	0	0	0	1	0	0	0	0	3_prime_UTR_variant	MODIFIER	PF3D7_0812400	karyopherin alpha
Pf3D7_08_v3	633739	CAAA	C,CAAAA,CAAAAA	1	1	1	1	1	1	1	1	1	5_prime_UTR_variant	MODIFIER	PF3D7_0812700	U1 small nuclear ribonucleoprotein C, putative
Pf3D7_08_v3	635398	C	CAAAAAAAAAAAAAAAAAAAAAAAAAAAAAAAAAAAAAAAAAAAAAAAAAAAAAAAATAAAAA,CAAAAAAAAAAAAAAAAAAAAAAAAAAAAAAAAAAAAAAAAAAAAAAAAAAAAAAAATAAAAAA,CAAAAAAAAAAAAAAAAAAAAAAAAAAAAAAAAAAAAAAAAAAAAAAAAAAAAAAAATAAAAAAA,CAAAAAAAAAAAAAAAAAAAAAAAAAAAAAAAAAAAAAAAAAAAAAAAAAAAAAAAATAAAAAAAAA,CAAAAAAAAAAAAAAAAAAAAAAAAAAAAAAAAAAAAAAAAAAAAAAAAAAAAAAAATAAAAAAAAAAAAAAAAAA,CAAAAAAAAAAAAAAAAAAAAAAAAAAAAAAAAAAAAAAAAAAAAAAAAAAAAAAAATA…	1	1	1	1	1	1	1	1	1	upstream_gene_variant	MODIFIER	PF3D7_0812500	RNA-binding protein, putative
Pf3D7_08_v3	675715	C	CAA,CAAA,CAAAA,CAAAAAAAAAA,CAAAAAAAAAAA,CAAAAAAAAAAAAAA	1	1	1	1	0	1	1	0	1	upstream_gene_variant	MODIFIER	PF3D7_0813700	ABC transporter F family member 1
Pf3D7_08_v3	689997	T	TAAAAAAAAAAAAA,TAAAAAAAAAAAAAA,TAAAAAAAAAAAAAAA,TAAAAAAAAAAAAAAAA,TAAAAAAAAAAAAAAAAA,TAAAAAAAAAAAAAAAAAAAA	1	1	1	1	1	1	1	1	1	upstream_gene_variant	MODIFIER	PF3D7_0814100	conserved Plasmodium protein, unknown function
Pf3D7_08_v3	701497	CAA	C,CAATAA,CAATAATAA,CAATATTAACAATAATAATAATAATATTAACAATAA,CAATATTAACAATAATAATAATAATATTAACAATAATAA	1	1	1	1	1	1	1	1	1	frameshift_variant	HIGH	PF3D7_0814500	conserved protein, unknown function
Pf3D7_08_v3	711065	A	AT,ATT,ATTTTTTTTTTTTT,ATTTTTTTTTTTTTT,ATTTTTTTTTTTTTTT,ATTTTTTTTTTTTTTTTTTTTTTTTTTTTTTTTTTTTTT	1	1	1	1	1	1	1	1	1	upstream_gene_variant	MODIFIER	PF3D7_0815000	selenoprotein 3
Pf3D7_08_v3	732059	TTA	T,TTATA	1	1	1	1	1	1	1	1	1	downstream_gene_variant	MODIFIER	PF3D7_0815500	conserved Plasmodium protein, unknown function
Pf3D7_08_v3	732643	T	A	1	1	1	1	1	1	1	1	1	upstream_gene_variant	MODIFIER	PF3D7_0815600	eukaryotic translation initiation factor 3 subunit G, putative
Pf3D7_08_v3	732656	T	A,TTTA	1	1	1	1	1	1	1	1	1	upstream_gene_variant	MODIFIER	PF3D7_0815600	eukaryotic translation initiation factor 3 subunit G, putative
Pf3D7_08_v3	735588	AATATATATATATATATATATATATATATATATATAT	A,AATATATATATATATATATATATATATATATAT,AATATATATATATATATATATATATATATATATAT,AATATATATATATATATATATATATATATATATATATAT,ATATATATATATATATATATATATATATATATATATAT	1	1	1	1	1	1	1	1	1	3_prime_UTR_variant	MODIFIER	PF3D7_0815800	vacuolar protein sorting-associated protein 9, putative
Pf3D7_08_v3	742352	AAT	A,AATAT,AATATAT,TAT,AATATATAT	1	1	1	1	1	1	1	1	1	upstream_gene_variant	MODIFIER	PF3D7_0815800	vacuolar protein sorting-associated protein 9, putative
Pf3D7_08_v3	745849	AT	A,ATT,TT	1	1	1	1	1	1	1	1	1	upstream_gene_variant	MODIFIER	PF3D7_0815800	vacuolar protein sorting-associated protein 9, putative
Pf3D7_08_v3	771771	TAA	T,TA,TAAA,TAAAA,TAAAAA	1	1	1	1	1	1	1	1	1	frameshift_variant	HIGH	PF3D7_0816900	adenylate kinase 2
Pf3D7_08_v3	779817	CTT	C,CT,CTTT,CTTTT,CTTTTT	1	1	1	1	1	1	1	1	1	5_prime_UTR_variant	MODIFIER	PF3D7_0817200	conserved protein, unknown function
Pf3D7_08_v3	780606	T	A,TA,TTA	1	1	1	1	1	1	1	1	1	upstream_gene_variant	MODIFIER	PF3D7_0817200	conserved protein, unknown function
Pf3D7_08_v3	785496	GTATTATTAT	G,GTAT,GTATTAT	1	1	1	1	1	1	1	1	1	conservative_inframe_deletion	MODERATE	PF3D7_0817300	conserved Plasmodium protein, unknown function
Pf3D7_08_v3	798714	CAAAAA	C,CAA,CAAA,CAAAA,CAAAAAA	1	1	1	1	1	1	1	1	1	5_prime_UTR_variant	MODIFIER	PF3D7_0817500	histidine triad nucleotide-binding protein 1
Pf3D7_08_v3	799199	A	T,AT	1	1	1	1	1	1	1	1	1	upstream_gene_variant	MODIFIER	PF3D7_0817400	phosphatase, putative
Pf3D7_08_v3	804284	TTA	T,TTATA	1	1	1	1	1	1	1	1	1	5_prime_UTR_variant	MODIFIER	PF3D7_0817600	conserved protein, unknown function
Pf3D7_08_v3	808995	A	ATTTTTT,ATTTTTTT,ATTTTTTTT,ATTTTTTTTT,ATTTTTTTTTT,ATTTTTTTTTTT	1	1	1	1	1	1	1	1	1	upstream_gene_variant	MODIFIER	PF3D7_0817600	conserved protein, unknown function
Pf3D7_08_v3	809483	C	CAT	1	1	1	1	1	1	1	1	1	upstream_gene_variant	MODIFIER	PF3D7_0817600	conserved protein, unknown function
Pf3D7_08_v3	814291	C	A,CAA,CAAA,CAAAA,CAAAAA	1	1	1	1	1	1	1	1	1	upstream_gene_variant	MODIFIER	PF3D7_0817700	rhoptry neck protein 5
Pf3D7_08_v3	816645	C	A	1	1	1	1	1	1	1	1	1	upstream_gene_variant	MODIFIER	PF3D7_0817700	rhoptry neck protein 5
Pf3D7_08_v3	826359	G	T	1	1	1	1	1	1	1	1	1	upstream_gene_variant	MODIFIER	PF3D7_0818200	14-3-3 protein
Pf3D7_08_v3	827426	A	AATATAT,AATATATAT,AATATATATAT,AATATATATATAT,AATATATATATATATATATATATAAATATATAT,AATATATATATATATATATATATAAATATATATAT	1	1	1	1	1	1	1	1	1	upstream_gene_variant	MODIFIER	PF3D7_0818200	14-3-3 protein
Pf3D7_08_v3	841730	CATATATATAT	C,CAT,CATAT,CATATAT,CATATATAT	1	1	1	1	1	1	1	1	1	5_prime_UTR_variant	MODIFIER	PF3D7_0818500	zinc finger protein, putative
Pf3D7_08_v3	866654	A	ATTTTTTTTTTTTT,ATTTTTTTTTTTTTTTTT,ATTTTTTTTTTTTTTTTTT,ATTTTTTTTTTTTTTTTTTT,ATTTTTTTTTTTTTTTTTTTT,ATTTTTTTTTTTTTTTTTTTTT	0	0	1	1	1	0	1	1	0	upstream_gene_variant	MODIFIER	PF3D7_0819100	BRIX domain, putative
Pf3D7_08_v3	900952	TAA	T,TA,TAAAAAAAAAAAAAAAA,TAAAAAAAAAAAAAAAAA,TAAAAAAAAAAAAAAAAAAAAAAA,TAAAAAAAAAAAAAAAAAAAAAAAAAA	1	1	1	1	1	1	1	1	1	upstream_gene_variant	MODIFIER	PF3D7_0819800	tetratricopeptide repeat protein, putative
Pf3D7_08_v3	909352	C	CAAAAAAAAAAAAAAAAAAAAAAAA	1	1	1	0	1	0	1	1	1	upstream_gene_variant	MODIFIER	PF3D7_0820000	Snf2-related CBP activator, putative
Pf3D7_08_v3	917040	G	GA,GAA,GAAA	1	1	1	1	1	1	1	1	1	upstream_gene_variant	MODIFIER	PF3D7_0820200	phosphatidylglycerophosphate synthase
Pf3D7_08_v3	917060	C	A	1	1	1	1	1	1	1	1	1	upstream_gene_variant	MODIFIER	PF3D7_0820200	phosphatidylglycerophosphate synthase
Pf3D7_08_v3	922027	GAAA	G,GAAAA,GAA,GAAAAA,GAAAAAA	1	1	1	1	1	1	1	1	1	5_prime_UTR_variant	MODIFIER	PF3D7_0820400	conserved Plasmodium protein, unknown function
Pf3D7_08_v3	940940	CATAT	C,CAT,CATATAT,CATATATAT	0	1	1	0	0	1	1	0	1	upstream_gene_variant	MODIFIER	PF3D7_0820800	conserved Plasmodium protein, unknown function
Pf3D7_08_v3	958248	T	TAAAAAAAAAAAAAAAA,TAAAAAAAAAAAAAAAAA,TAAAAAAAAAAAAAAAAAA,TAAAAAAAAAAAAAAAAAAA,TAAAAAAAAAAAAAAAAAAAA	1	1	1	1	1	1	1	1	1	3_prime_UTR_variant	MODIFIER	PF3D7_0821200	conserved protein, unknown function
Pf3D7_08_v3	967690	C	CAAAA,CAAAAA,CAACAAAA,CAACAAAAA	1	1	1	1	1	1	1	1	1	upstream_gene_variant	MODIFIER	PF3D7_0821600	polyribonucleotide 5'-hydroxyl-kinase Clp1, putative
Pf3D7_08_v3	975739	CAA	C,CAAA,CA,CAAAA	1	1	1	1	1	1	1	1	1	5_prime_UTR_variant	MODIFIER	PF3D7_0821800	protein transport protein SEC61 subunit beta, putative
Pf3D7_08_v3	989389	G	GT,GTT,GTTT,GTTTT,GTTTTT,GTTTTTT	1	1	1	1	1	1	1	1	1	upstream_gene_variant	MODIFIER	PF3D7_0822300	small nuclear ribonucleoprotein G, putative
Pf3D7_08_v3	989923	ATT	AT,A,ATTT,ATTTT,ATTTTT	1	1	1	1	1	1	1	1	1	upstream_gene_variant	MODIFIER	PF3D7_0822300	small nuclear ribonucleoprotein G, putative
Pf3D7_08_v3	991327	ATTTT	AT,A,ATT,ATTT,ATTTTT,ATTTTTT	1	1	1	1	1	1	1	1	1	upstream_gene_variant	MODIFIER	PF3D7_0822300	small nuclear ribonucleoprotein G, putative
Pf3D7_08_v3	992485	ATTT	A,AT,ATT,ATTTT	1	1	1	1	1	1	1	1	1	upstream_gene_variant	MODIFIER	PF3D7_0822300	small nuclear ribonucleoprotein G, putative
Pf3D7_08_v3	1012865	AT	ATT,A,TT,ATTT,ATTTT,ATTTTT	1	1	1	1	1	1	1	1	1	upstream_gene_variant	MODIFIER	PF3D7_0822900	PhIL1-interacting candidate PIC2
Pf3D7_08_v3	1025740	T	TAAA,TAA,TAAAAAAAAAAAAAA,TAAAAAAAAAAAAAAAA,TAAAAAAAAAAAAAAAAAA,TAAAAAAAAAAAAAAAAA	1	1	1	1	1	1	1	1	1	upstream_gene_variant	MODIFIER	PF3D7_0823100	RWD domain-containing protein, putative
Pf3D7_08_v3	1026133	TTA	T,TTATA	1	1	1	1	1	1	1	1	1	upstream_gene_variant	MODIFIER	PF3D7_0823100	RWD domain-containing protein, putative
Pf3D7_08_v3	1028298	CAAAA	C,CAAA,CAAAAAAAAAAAAAAAAAAAAAAAAAAAAAAAAAAAAAAAAAAA	1	1	1	1	1	1	1	1	1	upstream_gene_variant	MODIFIER	PF3D7_0823200	RNA-binding protein
Pf3D7_08_v3	1052489	GT	G,GTT,TT	0	0	1	1	0	1	0	0	0	upstream_gene_variant	MODIFIER	PF3D7_0824000	conserved Plasmodium protein, unknown function
Pf3D7_08_v3	1091447	A	AT	1	1	1	0	0	1	1	1	1	upstream_gene_variant	MODIFIER	PF3D7_0825100	ankyrin-repeat protein, putative
Pf3D7_08_v3	1096165	AT	A,TT,ATTT,ATTTTT	1	1	1	0	0	1	1	1	1	upstream_gene_variant	MODIFIER	PF3D7_0825300	SAYSvFN domain-containing protein, putative
Pf3D7_08_v3	1162925	GA	G,GAA,GAAA,GAAAA,GAAAAA,GAAAAAA	1	1	1	1	1	1	1	1	1	upstream_gene_variant	MODIFIER	PF3D7_0826600	SNARE protein, putative
Pf3D7_08_v3	1171577	GAAAAA	G,GA,GAA,GAAA,GAAAA	1	1	1	1	1	1	1	1	1	5_prime_UTR_variant	MODIFIER	PF3D7_0827000	ATP-dependent RNA helicase DBP10, putative
Pf3D7_08_v3	1172034	A	ATTTTTTTTTTTTT,ATTTTTTTTTTTTTT,ATTTTTTTTTTTTTTT,ATTTTTTTTTTTTTTTT,ATTTTTTTTTTTTTTTTT,ATTTTTTTTTTTTTTTTTTT	1	1	1	1	1	1	1	1	1	upstream_gene_variant	MODIFIER	PF3D7_0827000	ATP-dependent RNA helicase DBP10, putative
Pf3D7_08_v3	1206417	CA	CAA,C,AA,CAAA,CAAAAAAAAAAAAAAAAAAAAAAAAAAAAAAAAAATAAAAAA,CAAAAAAAAAAAAAAAAAAAAAAAAAAAAAAAAAAAATAAAAAA	1	1	1	1	1	1	1	1	1	upstream_gene_variant	MODIFIER	PF3D7_0828000	rhomboid protease ROM3
Pf3D7_08_v3	1241498	C	CT	1	1	0	0	1	0	1	1	0	upstream_gene_variant	MODIFIER	PF3D7_0828800	GPI-anchored micronemal antigen
Pf3D7_08_v3	1244349	G	T,GT,GTTTTTTTTTTTTTTT	1	1	0	0	1	0	1	1	0	upstream_gene_variant	MODIFIER	PF3D7_0828800	GPI-anchored micronemal antigen
Pf3D7_08_v3	1271720	CTT	C,CT,CTTT,TTT,CTTTT,CTTTTT	1	1	1	1	1	1	1	1	1	upstream_gene_variant	MODIFIER	PF3D7_0829500	conserved Plasmodium protein, unknown function
Pf3D7_08_v3	1292837	CTT	C,CT,CTTT,CTTTTTTTTTTTTT,CTTTTTTTTTTTTTTTTTTTTTTTTTTTTTTTTTTTTTTTTT,CTTTTTTTTTTTTTTTTTTTTTTTTTTTTTTTTTTTTTTTTTTTT	0	0	0	1	0	0	0	0	0	upstream_gene_variant	MODIFIER	PF3D7_0830300	sporozoite invasion-associated protein 2
Pf3D7_08_v3	1337589	A	AT,ATT,ATTT,ATTTT,ATTTTT,ATTTTTTTTTT	1	1	1	1	1	1	1	1	1	upstream_gene_variant	MODIFIER	PF3D7_0831300	Plasmodium exported protein, unknown function
Pf3D7_08_v3	1340379	ATGATAAGGAAGATTTAAG	A	1	1	1	1	1	1	1	1	1	disruptive_inframe_deletion	MODERATE	PF3D7_0831300	Plasmodium exported protein, unknown function
Pf3D7_08_v3	1350111	AAT	A,AATAT,AATATAT	1	1	1	1	1	1	1	1	1	upstream_gene_variant	MODIFIER	PF3D7_0831400	Plasmodium exported protein, unknown function
Pf3D7_08_v3	1350501	GTATA	G,GTA,GTATATA,GTATATATA,GTATATATATA	1	1	1	1	1	1	1	1	1	upstream_gene_variant	MODIFIER	PF3D7_0831400	Plasmodium exported protein, unknown function
Pf3D7_08_v3	1353781	ATTT	A,AT,ATT,ATTTT,ATTTTT,ATTTTTT	1	1	1	1	1	1	1	1	1	upstream_gene_variant	MODIFIER	PF3D7_0831600	cytoadherence linked asexual protein 8
Pf3D7_08_v3	1358169	ATTTT	ATT,AT,ATTT,A,ATTTTT,TTTTT	1	1	1	1	1	1	1	1	1	upstream_gene_variant	MODIFIER	PF3D7_0831600	cytoadherence linked asexual protein 8
Pf3D7_08_v3	1377073	A	T	1	1	1	1	1	1	1	1	1	upstream_gene_variant	MODIFIER	PF3D7_0831800	histidine-rich protein II
Pf3D7_08_v3	1377118	T	C	1	1	1	1	1	1	1	1	1	upstream_gene_variant	MODIFIER	PF3D7_0831800	histidine-rich protein II
Pf3D7_08_v3	1377174	G	T	1	1	1	1	1	1	1	1	1	upstream_gene_variant	MODIFIER	PF3D7_0831800	histidine-rich protein II
Pf3D7_08_v3	1377910	AT	ATT,A,ATTT,ATTTT,ATTTTT,ATTTTTTT	1	1	1	1	1	1	1	1	1	upstream_gene_variant	MODIFIER	PF3D7_0831800	histidine-rich protein II
Pf3D7_08_v3	1384271	TTATATATA	T,TTA,TTATA	1	1	1	1	1	1	1	1	1	downstream_gene_variant	MODIFIER	PF3D7_0831900	Plasmodium exported protein (PHIST), unknown function, pseudogene
Pf3D7_08_v3	1419700	ATTT	A,AT,ATT,ATTTT	1	1	1	1	1	1	1	1	1	downstream_gene_variant	MODIFIER	PF3D7_0832900	stevor
Pf3D7_08_v3	1419738	A	T	1	1	1	1	1	1	1	1	1	downstream_gene_variant	MODIFIER	PF3D7_0832900	stevor
Pf3D7_08_v3	1425966	C	A	1	1	1	1	1	1	1	1	1	upstream_gene_variant	MODIFIER	PF3D7_0833100	rifin
Pf3D7_08_v3	1426028	G	T	1	1	1	1	1	1	1	1	1	upstream_gene_variant	MODIFIER	PF3D7_0833100	rifin
Pf3D7_08_v3	1426056	A	T	1	1	1	1	1	1	1	1	1	upstream_gene_variant	MODIFIER	PF3D7_0833100	rifin
Pf3D7_08_v3	1435031	ATT	A	1	1	1	1	1	1	1	1	1	downstream_gene_variant	MODIFIER	PF3D7_0833300	erythrocyte membrane protein 1 (PfEMP1), exon 2, pseudogene
Pf3D7_08_v3	1435058	G	T	1	1	1	1	1	1	1	1	1	downstream_gene_variant	MODIFIER	PF3D7_0833300	erythrocyte membrane protein 1 (PfEMP1), exon 2, pseudogene
Pf3D7_08_v3	1435123	G	T,GTTT	1	1	1	1	1	1	1	1	1	downstream_gene_variant	MODIFIER	PF3D7_0833300	erythrocyte membrane protein 1 (PfEMP1), exon 2, pseudogene
Pf3D7_08_v3	1456149	A	C	1	1	1	1	1	1	0	0	1	intergenic_region	MODIFIER	PF3D7_0833500	erythrocyte membrane protein 1, PfEMP1
Pf3D7_09_v3	97890	G	T	1	1	1	1	0	0	1	0	0	upstream_gene_variant	MODIFIER	PF3D7_0902100	serine/threonine protein kinase, FIKK family
Pf3D7_09_v3	138003	T	A,TA,TAA	1	1	1	1	0	0	1	1	1	upstream_gene_variant	MODIFIER	PF3D7_0903200	ras-related protein RAB7
Pf3D7_09_v3	188927	A	C,G,AG	0	1	1	0	1	1	1	1	0	5_prime_UTR_premature_start_codon_gain_variant	LOW	PF3D7_0904000	GTPase-activating protein, putative
Pf3D7_09_v3	197156	C	CAT,CATAT,CATATAT	0	1	1	0	1	1	1	1	0	upstream_gene_variant	MODIFIER	PF3D7_0904100	AP-4 complex subunit epsilon, putative
Pf3D7_09_v3	236870	C	CATAT,CATATAT,CATATATAT,CATATATATAT,CATATATATATAT,CATATATATATATAT	1	1	1	1	1	1	1	1	1	upstream_gene_variant	MODIFIER	PF3D7_0904900	copper-transporting ATPase
Pf3D7_09_v3	250946	T	TAAAAAAAAAAAAAAAAAAAA,TAAAAAAAAAAAAAAAAAAAAA,TAAAAAAAAAAAAAAAAAAAAAA,TAAAAAAAAAAAAAAAAAAAAAAA,TAAAAAAAAAAAAAAAAAAAAAAAA,TAAAAAAAAAAAAAAAAAAAAAAAAAA	1	1	1	1	1	1	1	1	1	upstream_gene_variant	MODIFIER	PF3D7_0905200	mitochondrial carrier protein, putative
Pf3D7_09_v3	285551	ATT	A,AT,ATTT,ATTTT,ATTTTT,ATTTTTT	1	1	1	1	1	1	1	1	1	upstream_gene_variant	MODIFIER	PF3D7_0905800	TFIIS domain-containing protein
Pf3D7_09_v3	309865	T	TAAAAAAAAAAAAAAAAA,TAAAAAAAAAAAAAAAAAA,TAAAAAAAAAAAAAAAAAAA,TAAAAAAAAAAAAAAAAAAAAAA,TAAAAAAAAAAAAAAAAAAAAAAA,TAAAAAAAAAAAAAAAAAAAAAAAAA	1	1	1	1	1	1	1	1	1	upstream_gene_variant	MODIFIER	PF3D7_0906200	conserved Plasmodium protein, unknown function
Pf3D7_09_v3	315632	AT	A,ATT	1	1	1	1	1	1	1	1	1	upstream_gene_variant	MODIFIER	PF3D7_0906400	dynein intermediate light chain, putative
Pf3D7_09_v3	336912	ATT	AT,A,ATTT	0	0	1	0	0	0	0	0	0	upstream_gene_variant	MODIFIER	PF3D7_0906700	leucine-rich repeat protein
Pf3D7_09_v3	377410	ATT	A,AT,ATTT,ATTTT,ATTTTTT,ATTTTT	1	1	1	1	1	1	0	0	0	upstream_gene_variant	MODIFIER	PF3D7_0908100	apicoplast integral membrane protein, putative
Pf3D7_09_v3	389513	GTTT	G,GTT,GTTTT,GTTTTTTTTTTT	1	1	1	1	1	1	0	0	1	3_prime_UTR_variant	MODIFIER	PF3D7_0908500	conserved Plasmodium protein, unknown function
Pf3D7_09_v3	457728	AAT	A,AATAT,AATATATATATATAT	0	0	0	1	0	1	0	0	0	upstream_gene_variant	MODIFIER	PF3D7_0910000	histone-lysine N-methyltransferase SET4
Pf3D7_09_v3	493403	CTT	C,CT,ATT,TTT,CTTTTTTTT	1	0	1	1	1	1	1	0	1	upstream_gene_variant	MODIFIER	PF3D7_0910500	DNA repair protein REV1, putative
Pf3D7_09_v3	503653	T	TAAAAAAAAAAAAAA,TAAAAAAAAAAAAAAA,TAAAAAAAAAAAAAAAAAAAAAAAAAAAAAAAAAAA,TAAAAAAAAAAAAAAAAAAAAAAAAAAAAAAAAAAAA,TAAAAAAAAAAAAAAAAAAAAAAAAAAAAAAAAAAAAA,TAAAAAAAAAAAAAAAAAAAAAAAAAAAAAAAAAAAAAC	1	1	1	1	1	1	1	1	1	upstream_gene_variant	MODIFIER	PF3D7_0911100	START domain-containing protein, putative
Pf3D7_09_v3	503705	TTA	T,ATA,TTATA	1	1	1	1	1	1	1	1	1	upstream_gene_variant	MODIFIER	PF3D7_0911100	START domain-containing protein, putative
Pf3D7_09_v3	568842	A	T	1	0	0	1	1	0	0	1	0	upstream_gene_variant	MODIFIER	PF3D7_0912800	tRNA (adenine(58)-N(1))-methyltransferase non-catalytic subunit TRM6, putative
Pf3D7_09_v3	591581	G	GT,GTT,GTTTTT,GTTTTTT,GTTTTTTTTTT,GTTTTTTTTTTT	1	1	1	1	1	1	1	1	1	upstream_gene_variant	MODIFIER	PF3D7_0913800	conserved Plasmodium protein, unknown function
Pf3D7_09_v3	595754	CAT	C,CATAT,TAT	1	1	1	1	1	1	1	0	0	upstream_gene_variant	MODIFIER	PF3D7_0914000	pseudouridylate synthase, putative
Pf3D7_09_v3	600613	AATAT	A,AAT,AATATAT,AATATATAT	1	1	1	1	1	1	1	0	0	3_prime_UTR_variant	MODIFIER	PF3D7_0914000	pseudouridylate synthase, putative
Pf3D7_09_v3	610512	CAT	C,GAT,CATAT,CATATAT	1	1	1	0	1	0	1	1	1	5_prime_UTR_variant	MODIFIER	PF3D7_0914200	phospholipid or glycerol acyltransferase, putative
Pf3D7_09_v3	617775	A	ATTTTT,ATTTTTT,ATTTTTTT,ATTTTTTTT,ATTTTTTTTT,ATTTTTTTTTT	1	0	1	0	1	0	1	1	1	upstream_gene_variant	MODIFIER	PF3D7_0914300	met-10+ like protein, putative
Pf3D7_09_v3	662024	CAA	C,CA,CAAA,CAAAA,CAAAAAAAAA	1	0	1	0	0	0	0	0	0	upstream_gene_variant	MODIFIER	PF3D7_0915800	glycolipid transfer protein, putative
Pf3D7_09_v3	680833	C	CAAAAAAAAAAAAA,CAAAAAAAAAAAAAA,CAAAAAAAAAAAAAAAA,CAAAAAAAAAAAAAAAAAAAAAAAAA,CAAAAAAAAAAAAAAAAAAAAAAAAAA,CAAAAAAAAAAAAAAAAAAAAAAAAAAA	1	1	1	1	1	1	1	1	1	upstream_gene_variant	MODIFIER	PF3D7_0916400	conserved Plasmodium protein, unknown function
Pf3D7_09_v3	683176	A	ATTTTTTTTTTTT,ATTTTTTTTTTTTTT,ATTTTTTTTTTTTTTT,ATTTTTTTTTTTTTTTTTT,ATTTTTTTTTTTTTTTTTTT,ATTTTTTTTTTTTTTTTTTTTT	1	1	1	1	1	1	1	1	1	upstream_gene_variant	MODIFIER	PF3D7_0916300	conserved Plasmodium protein, unknown function
Pf3D7_09_v3	691199	A	ATTTTTT,ATTTTTTT,ATTTTTTTT,ATTTTTTTTT,ATTTTTTTTTTTTTT,ATTTTTTTTTTTTTTTTT	1	1	1	1	1	1	1	1	1	downstream_gene_variant	MODIFIER	PF3D7_0916400	conserved Plasmodium protein, unknown function
Pf3D7_09_v3	734315	A	ATTTTTTTTTTTTTTTTTTTTTTTTTTTTTT,ATTTTTTTTTTTTTTTTTTTTTTTTTTTTTTTTTTTTTTT,ATTTTTTTTTTTTTTTTTATTTTTTTTTTTTTTTTTTTTTTTTTTTTTT,ATTTTTTTTTTTTTTTTTTATTTTTTTTTTTTTTTTTTTTTTTTTTTTTT,ATTTTTTTTTTTTTTTTTTATTTTTTTTTTTTTTTTTTTTTTTTTTTTTTTTTTTTTTT,ATTTTTTTTTTTTTTTTTATTTTTTTTTTTTTTTTTTTTTTTTTTTTTTTTTTTTTTT	1	1	1	0	1	1	1	1	1	upstream_gene_variant	MODIFIER	PF3D7_0917600	pre-mRNA-splicing factor ATP-dependent RNA helicase PRP43, putative
Pf3D7_09_v3	734334	T	A,TA	1	1	1	0	1	1	1	1	1	upstream_gene_variant	MODIFIER	PF3D7_0917600	pre-mRNA-splicing factor ATP-dependent RNA helicase PRP43, putative
Pf3D7_09_v3	781251	AATAT	A,AAT,AATATAT,AATATATAT	0	0	0	1	0	0	0	1	0	3_prime_UTR_variant	MODIFIER	PF3D7_0919000	nucleosome assembly protein
Pf3D7_09_v3	800639	A	AT,ATT,ATTTTTTTTT,ATTTTTTTTTT,ATTTTTTTTTTTTTTTTT,ATTTTTATTTTTTTTTTTT	0	1	1	1	1	1	1	1	0	upstream_gene_variant	MODIFIER	PF3D7_0919600	dolichyl-diphosphooligosaccharide--protein glycosyltransferase subunit WBP1, putative
Pf3D7_09_v3	826478	A	ATTTTTTTTTTTT,ATTTTTTTTTTTTT,ATTTTTTTTTTTTTTT,ATTTTTTTTTTTTTTTT,ATTTTTTTTTTTTTTTTT	1	1	1	1	1	1	1	1	1	upstream_gene_variant	MODIFIER	PF3D7_0919900	regulator of chromosome condensation-PP1-interacting protein
Pf3D7_09_v3	848602	TAA	T,TA,AAA	1	1	1	0	0	1	1	0	0	upstream_gene_variant	MODIFIER	PF3D7_0920700	CRAL/TRIO domain-containing protein, putative
Pf3D7_09_v3	970804	A	AAT	1	0	1	1	1	0	1	0	0	upstream_gene_variant	MODIFIER	PF3D7_0923900	polyadenylate-binding protein 2, putative
Pf3D7_09_v3	1023687	G	T,A,GAAAAAAAAAAAAAAAAAAAAAAAAAAAAAAA	1	1	1	0	1	1	0	1	1	upstream_gene_variant	MODIFIER	PF3D7_0925300	proline--tRNA ligase, putative
Pf3D7_09_v3	1066541	G	A,GAAAAAAAA,GAAAAAAAAA,GAAAAAAAAAA	1	1	1	0	1	1	1	0	1	downstream_gene_variant	MODIFIER	PF3D7_0926200	conserved Plasmodium protein, unknown function
Pf3D7_09_v3	1125958	A	T,ATTTTTTTTTTTTTT,ATTTTTTTTTTTTTTT,ATTTTTTTTTTTTTTTT,ATTTTTTTTTTTTTTTTT,ATATTTTTTTTTTTTTTTT	1	1	1	0	1	1	0	1	1	upstream_gene_variant	MODIFIER	PF3D7_0927500	dynein light chain, putative
Pf3D7_09_v3	1155293	A	T,ATTTTTTT,ATTTTTTTTTT,ATTTTTTTTTTT,ATTTTTTTTTTTTTTTTTTTT,ATTTTTTTTTTTTTTTTTTTTT	1	0	0	1	0	1	1	1	0	5_prime_UTR_variant	MODIFIER	PF3D7_0928700	conserved Plasmodium protein, unknown function
Pf3D7_09_v3	1166694	TTA	T,TTATA	0	0	0	0	1	1	1	1	1	3_prime_UTR_variant	MODIFIER	PF3D7_0929100	conserved protein, unknown function
Pf3D7_09_v3	1284136	T	TTTTA	0	0	0	1	0	0	1	1	1	5_prime_UTR_variant	MODIFIER	PF3D7_0932100	protein MAM3, putative
Pf3D7_09_v3	1286411	A	ATTTTTTTTTTTTTTTTTTTTTTTTTTTTTTTTTTTTTTTTTTTATT,ATTTTTTTTTTTTTTTTTTTTTTTTTTTTTTTTTTTTTTTTTTTTATT,ATTTTTTTTTTTTTTTTTTTTTTTTTTTTTTTTTTTTTTTTTTTTTTTTTTTTTTTTTATT,ATTTTTTTTTTTTTTTTTTTTTTTTTTTTTTTTTTTTTTTTTTTTTTTTTTTTTTTTTTATT,ATTTTTTTTTTTTTTTTTTTTTTTTTTTTTTTTTTTTTTTTTTTTTTTTTTTTTTTTTTTTTTTTTTTTTTTTTTTTATT,ATTTTTTTTTTTTTTTTTTTTTTTTTTTTTTTTTTTTTTTTTTTTTTTTTTTTTTTTTTTTTTTTTTTTTTTTTTTTTTATT	0	0	0	1	0	0	1	1	1	upstream_gene_variant	MODIFIER	PF3D7_0932100	protein MAM3, putative
Pf3D7_09_v3	1308970	G	T,GTTTTTTTTTTTTTTTTTTTTTTTTGTTTTTTGTTTTTTTTTTTTTTTTTTTTTTTTTT,GTTTTTTTTTTTTTTTTTTTTTTTTGTTTTTTTTTTTTTTTTTTTTTTTTTTTTTTTTT,GTTTTTTTTTTTTTTTTTTTTTTTTTTTTTTTGTTTTTTTTTTTTTTTTTTTTTTTTTT,GTTTTTTTTTTTTTTTTTTTTTTTTTTTTTTTTTTTTTTTTTTTTTTTTTTTTTTTTTT	1	1	1	1	0	1	1	0	0	upstream_gene_variant	MODIFIER	PF3D7_0932800	importin alpha re-exporter, putative
Pf3D7_09_v3	1315652	AAT	A,AATAT,AATATAT,AATATATATATATATATAT	1	1	1	1	1	1	1	0	1	upstream_gene_variant	MODIFIER	PF3D7_0933300	conserved Plasmodium protein, unknown function
Pf3D7_09_v3	1324877	A	T	1	1	1	1	1	1	1	0	1	downstream_gene_variant	MODIFIER	PF3D7_0933300	conserved Plasmodium protein, unknown function
Pf3D7_09_v3	1331269	A	AT,ATT,ATTTT,ATTTTTT,ATTTTTTT,ATTTTTTTTTT	1	0	1	1	0	0	0	0	1	3_prime_UTR_variant	MODIFIER	PF3D7_0933600	mitochondrial-processing peptidase subunit beta, putative
Pf3D7_09_v3	1352598	C	CTTTTTTTTTTTTTTTTTTTGTTTTTTTTTGTTTTTTTTTTTTTTTTTTTTTTTTTT,CTTTTTTTTTTTTTTTTTTTGTTTTTTTTTTTTTTTTTTTTTTTTTTTTTTTTTTTT	1	1	1	0	1	1	1	0	1	5_prime_UTR_variant	MODIFIER	PF3D7_0934500	V-type proton ATPase subunit E, putative
Pf3D7_09_v3	1352638	C	A,T	1	1	1	0	1	1	1	0	1	5_prime_UTR_variant	MODIFIER	PF3D7_0934500	V-type proton ATPase subunit E, putative
Pf3D7_09_v3	1357132	A	AT,ATT,ATTT,ATTTT	1	1	1	0	1	1	1	0	1	upstream_gene_variant	MODIFIER	PF3D7_0934500	V-type proton ATPase subunit E, putative
Pf3D7_09_v3	1376940	G	GTT,GT,T	1	1	1	1	1	0	1	0	1	upstream_gene_variant	MODIFIER	PF3D7_0935200	vacuolar protein sorting-associated protein 33, putative
Pf3D7_09_v3	1379780	TAA	T,TA,AAA,TAAAAAAAAAAAAAAAAAAAAAAAAA	1	1	1	1	1	0	1	1	1	3_prime_UTR_variant	MODIFIER	PF3D7_0935400	gametocyte development protein 1
Pf3D7_09_v3	1391912	AATATAT	TATATAT,A,AAT,AATAT,AATATATAT,AATATATATAT	1	1	1	1	1	0	1	1	1	intergenic_region	MODIFIER	PF3D7_0935390	gdv1 antisense RNA
Pf3D7_09_v3	1395796	T	TA,TAA,TAAAAAAAAAAAAAAAAAAAAAAAAAAAAAAAAAAA,TAAAAAAAAAAAAAAAAAAAAAAAAAAAAAAAAAAAA,TAAAAAAAAAAAAAAAAAAAAAAAAAAAAAAAAAAAAAA,TAAAAAAAAAAAAAAAAAAAAAAAAAAAAAAAAAAAAAAA	1	1	1	1	1	1	1	1	1	upstream_gene_variant	MODIFIER	PF3D7_0935500	Plasmodium exported protein, unknown function
Pf3D7_09_v3	1427052	CATATATATATATATATATATATATAT	C,CAT,CATAT,CATATAT	1	0	0	0	1	0	1	0	0	3_prime_UTR_variant	MODIFIER	PF3D7_0936000	ring-exported protein 2
Pf3D7_09_v3	1472961	CAT	C,CATAT	0	1	0	1	0	1	1	0	1	3_prime_UTR_variant	MODIFIER	PF3D7_0937200	lysophospholipase, putative
Pf3D7_10_v3	155	G	A	0	0	0	0	1	0	1	0	0	intergenic_region	MODIFIER	PF3D7_1000100	erythrocyte membrane protein 1, PfEMP1
Pf3D7_10_v3	165	C	A	0	0	0	0	1	0	1	0	0	intergenic_region	MODIFIER	PF3D7_1000100	erythrocyte membrane protein 1, PfEMP1
Pf3D7_10_v3	169	AAACCCTGAACCCTAAACCCTGAACCCTGAACCCTAAACCCTGAACCCTGAACCCTAAACCCTGAACCACTAAAACCTAAAACCTGAACCCTGAACCCTAAACCCTAAAACCCTGAACCCATGAACCCTAAACCCTGAACCCTAAACCTAAACCCTGAACCCTG	A,AAACCCTAAACCCTGAACCCTGAACCCTAAACCCTGAACCCTGAACCCTAAACCCTGAACCACTAAAACCTAAAACCTGAACCCTGAACCCTAAACCCTAAAACCCTGAACCCATGAACCCTAAACCCTGAACCCTAAACCTAAACCCTGAACCCTG	0	0	0	0	1	0	1	0	0	intergenic_region	MODIFIER	PF3D7_1000100	erythrocyte membrane protein 1, PfEMP1
Pf3D7_10_v3	377	CCCTAAACCCTAAA	C	0	0	0	0	1	0	1	0	0	intergenic_region	MODIFIER	PF3D7_1000100	erythrocyte membrane protein 1, PfEMP1
Pf3D7_10_v3	65658	T	TAAAAAA,TAAAAAAAA,TAAAAAAAAA,TAAAAAAAAAA,TAAAAAAAAAAA,TAAAAAAAAAAAA	0	1	0	0	0	1	0	0	0	downstream_gene_variant	MODIFIER	PF3D7_1000900	erythrocyte membrane protein 1 (PfEMP1), pseudogene
Pf3D7_10_v3	158769	CAA	C,CA,CAAA,CAAAA,CAAAAAAAAA,CAAAAAAAAAAAAAAAA	0	0	0	0	0	1	0	0	0	5_prime_UTR_variant	MODIFIER	PF3D7_1003400	conserved Plasmodium protein, unknown function
Pf3D7_10_v3	183542	G	GA,GAA,GAAAA,GAAAAAAAAAA,GAAAAAAAAAAA,GAAAAAAAAAAAA	1	1	1	1	1	1	1	1	1	upstream_gene_variant	MODIFIER	PF3D7_1004000	60S ribosomal protein L13, putative
Pf3D7_10_v3	186710	C	CAAAA,CAAAAAAAAAAAAAAA,CAAAAAAAAAAAAAAAAAA,CAAAAAAAAAAAAAAAAAAA,CAAAAAAAAAAAAAAAAAAAA,CAAAAAAAAAAAAAAAAAAAAA	1	1	1	1	1	1	1	1	1	downstream_gene_variant	MODIFIER	PF3D7_1004200	WD repeat-containing protein, putative
Pf3D7_10_v3	243326	G	GTTTTTTTTTTTTTTTTTTTTTTTTTTTTTTTTTTTTTTTTTTTTTTTTTTTTTTTTTTTTTTTTTTTTTTTTATT,GTTTTTTTTTTTTTTTTTTTTTTTTTTTTTTTTTTTTTTTTTTTTTTTTTTTTTTTTTTTTTTTTTTTTTTTTATTTT,GTTTTTTTTTTTTTTTTTTTTTTTTTTTTTTTTTTTTTTTTTTTTTTTTTTTTTTTTTTTTTTTTTTTTTTTTATTTTTT,GTTTTTTTTTTTTTTTTTTTTTTTTTTTTTTTTTTTTTTTTTTTTTTTTTTTTTTTTTTTTTTTTTTTTTTTTATTTTTTTTTTTTT,GTTTTTTTTTTTTTTTTTTTTTTTTTTTTTTTTTTTTTTTTTTTTTTTTTTTTTTTTTTTTTTTTTTTTTTTTA…	1	1	1	1	1	0	1	1	0	upstream_gene_variant	MODIFIER	PF3D7_1005500	regulator of nonsense transcripts 1, putative
Pf3D7_10_v3	260159	CT	C,CTT,CTTT	1	1	1	1	1	1	1	1	0	upstream_gene_variant	MODIFIER	PF3D7_1006000	IMP1-like protein, putative
Pf3D7_10_v3	267142	T	A	1	1	1	1	1	1	1	1	1	3_prime_UTR_variant	MODIFIER	PF3D7_1006400	heptatricopeptide repeat-containing protein, putative
Pf3D7_10_v3	272199	GT	G,GTT,TT,GTTT,GTTTT,GTTTTT	1	1	1	1	1	1	1	1	1	upstream_gene_variant	MODIFIER	PF3D7_1006400	heptatricopeptide repeat-containing protein, putative
Pf3D7_10_v3	370640	ATTTT	AT,A,ATT,ATTT,ATTTTT,ATTTTTT	1	1	1	0	0	1	0	0	0	upstream_gene_variant	MODIFIER	PF3D7_1008800	nucleolar protein 5, putative
Pf3D7_10_v3	377888	T	A,TA,TTTTTTTTTTTTTTTTTTTTTA,TTTTTTTTTTTTTTTTTTTTTTA,TTTTTTTTTTTTTTTTTTTTTTTA,TTTTTTTTTTTTTTTTTTTTTTTTTTTTTTTTTTA	1	1	1	1	1	1	1	1	1	3_prime_UTR_variant	MODIFIER	PF3D7_1009300	AMP-binding protein, putative
Pf3D7_10_v3	381098	GT	G,GTT,GTTT,GTTTT,GTTTTTTTTTTT,GTTTTTTTTTTTTTTTTTTTTTTTTTTTTTTTTTTTTTTT	1	1	1	1	1	1	1	1	1	upstream_gene_variant	MODIFIER	PF3D7_1009300	AMP-binding protein, putative
Pf3D7_10_v3	386702	A	C,ATTTTTTTTTTTTTTTTT,ATTTTTTTTTTTTTTTTTTT,AGTTTTTTTTTTTTTTTTTT	1	1	1	1	1	1	1	1	1	upstream_gene_variant	MODIFIER	PF3D7_1009500	metalloprotease, putative
Pf3D7_10_v3	386740	C	A,CT	1	1	1	1	1	1	1	1	1	upstream_gene_variant	MODIFIER	PF3D7_1009500	metalloprotease, putative
Pf3D7_10_v3	393728	G	T,GT,GTTTTTTT	1	1	1	1	1	1	1	1	1	3_prime_UTR_variant	MODIFIER	PF3D7_1009800	conserved Plasmodium membrane protein, unknown function
Pf3D7_10_v3	399142	A	ATTT,ATTTTTT,ATTTTTTTTT,ATTTTTTTTTT,ATTTTTTTTTTTT,ATTTTTTTTTTTTTT	1	1	1	1	1	1	1	1	1	upstream_gene_variant	MODIFIER	PF3D7_1009800	conserved Plasmodium membrane protein, unknown function
Pf3D7_10_v3	415852	TA	T,TAA,TAAA,TAAAA	1	1	1	1	1	1	1	1	1	upstream_gene_variant	MODIFIER	PF3D7_1010200	DNA2/NAM7 helicase, putative
Pf3D7_10_v3	438203	A	ATTTTTTT,ATTTTTTTT,ATTTTTTTTT,ATTTTTTTTTT,ATTTTTTTTTTT,ATTTTTTTTTTTT	1	1	1	1	1	1	1	1	1	upstream_gene_variant	MODIFIER	PF3D7_1011100	conserved Plasmodium protein, unknown function
Pf3D7_10_v3	444906	G	GA,GAA,GAAA,GAAAAA,GAAAA,GAAAAAA	1	1	1	1	1	1	1	1	1	5_prime_UTR_variant	MODIFIER	PF3D7_1011500	conserved protein, unknown function
Pf3D7_10_v3	477017	G	GAA,GAAA,GAAAA,GAAAAA,GAAAAAA,GAAAAAAAA	1	1	1	1	1	1	1	1	1	5_prime_UTR_variant	MODIFIER	PF3D7_1012400	hypoxanthine-guanine phosphoribosyltransferase
Pf3D7_10_v3	610166	T	C,A,TC	1	1	1	1	1	1	1	1	1	upstream_gene_variant	MODIFIER	PF3D7_1014900	protein KIC8
Pf3D7_10_v3	674088	ATT	ATTT,AT,A,ATTTT,ATTTTT,ATTTTTT	1	1	1	1	1	1	1	1	1	upstream_gene_variant	MODIFIER	PF3D7_1016700	Plasmodium exported protein (PHISTc), unknown function
Pf3D7_10_v3	675098	A	ATTTT,ATTTTT,ATTTTTT,ATTTTTTTT,ATTTTTTTTTTTTT,ATTTTTTTTTTTTTTT	1	1	1	1	1	1	1	1	1	3_prime_UTR_variant	MODIFIER	PF3D7_1016800	Plasmodium exported protein (PHISTc), unknown function
Pf3D7_10_v3	681758	A	AAT,AATAT	0	0	1	0	1	1	0	0	0	3_prime_UTR_variant	MODIFIER	PF3D7_1016900	early transcribed membrane protein 10.3
Pf3D7_10_v3	708635	CAT	C,CATAT	0	0	0	1	0	0	0	0	1	3_prime_UTR_variant	MODIFIER	PF3D7_1017600	conserved Plasmodium protein, unknown function
Pf3D7_10_v3	737551	CA	C,CAA,CAAA,CAAAAAAA,CAAAAAAAAAAAAAAAAAAAAAAAAAAAAA,CAAAAAAAAAAAAAAAAAAAAAAAAAAAAAA	1	1	0	1	1	0	1	0	0	upstream_gene_variant	MODIFIER	PF3D7_1018300	peptidase, putative
Pf3D7_10_v3	755402	G	GA,GAAA,GAAAAAAA,GAAAAAAAA	0	1	0	0	1	0	1	0	0	upstream_gene_variant	MODIFIER	PF3D7_1018900	conserved Plasmodium protein, unknown function
Pf3D7_10_v3	764875	AAT	A,AATAT,TAT	0	0	0	0	0	0	0	0	1	downstream_gene_variant	MODIFIER	PF3D7_1019100	conserved Plasmodium protein, unknown function
Pf3D7_10_v3	781649	GTTTT	G,GTT,GTTT,GTTTTTTTTTTT,GTTTTTTTTTTTTTTTTTTTTT,GTTTTTTTTTTTTTTTTTTTTTTTTTTTTTTTTT	0	0	1	0	0	0	0	0	0	5_prime_UTR_variant	MODIFIER	PF3D7_1019300	zinc finger protein, putative
Pf3D7_10_v3	791305	C	CA,CAAAAAAAAAAAAAAA,CAAAAAAAAAAAAAAAA,CAAAAAAAAAAAAAAAAA,CAAAAAAAAAAAAAAAAAA,CAAAAAAAAAAAAAAAAAAAAAA	1	1	1	1	1	1	1	1	1	upstream_gene_variant	MODIFIER	PF3D7_1019600	conserved Plasmodium protein, unknown function
Pf3D7_10_v3	795493	A	G,C	2	2	2	2	2	2	2	2	2	upstream_gene_variant	MODIFIER	PF3D7_1019500	TMEM94 domain-containing protein, putative
Pf3D7_10_v3	795508	A	G,T,AAAAAAAAAAAAAAAG,AAAAAAAAAAAAAAG,AAAAAAAAAAAAAAAGAAAAAAAAAAAAAAG	2	2	2	2	2	2	2	2	2	upstream_gene_variant	MODIFIER	PF3D7_1019500	TMEM94 domain-containing protein, putative
Pf3D7_10_v3	809281	G	GT,GTT,GTTT,GTTTT,GTTTTT,GTTTTTTTTTTTTTTTTTTTT	1	1	1	1	1	1	1	1	1	5_prime_UTR_variant	MODIFIER	PF3D7_1019900	autophagy-related protein 8
Pf3D7_10_v3	838877	A	ATTTTTTTTTTTTTTTTTTTTTTTTTT,ATTTTTTTTTTTTTTTTTTTTTTTTTTTT,ATTTTTTTTTTTTTTTTTTTTTTTTTTT,ATTTTTTTTTTTTTTTTTTTTTTTTTTTTT,ATTTTTTTTTTTTTTTTTTTTTTTTTTTTTTTT,ATTTTTTTTTTTTTTTTTTTTTTTTTTTTTTT	0	1	0	1	1	1	1	1	1	upstream_gene_variant	MODIFIER	PF3D7_1020800	dihydrolipoamide acyltransferase component E2
Pf3D7_10_v3	913481	TTA	T,TTATA	1	1	1	1	1	1	1	1	1	5_prime_UTR_variant	MODIFIER	PF3D7_1021900	PHAX domain-containing protein, putative
Pf3D7_10_v3	917075	AT	A,ATT,TT,ATTT	1	1	1	1	1	1	1	1	1	upstream_gene_variant	MODIFIER	PF3D7_1021900	PHAX domain-containing protein, putative
Pf3D7_10_v3	917169	ATTTT	ATT,A,ATTT	1	1	1	1	1	1	1	1	1	upstream_gene_variant	MODIFIER	PF3D7_1021900	PHAX domain-containing protein, putative
Pf3D7_10_v3	917464	CTTT	C,CTT,GTTT,TTTT,CTTTT,CTTTTT	1	1	1	1	1	1	1	1	1	upstream_gene_variant	MODIFIER	PF3D7_1021900	PHAX domain-containing protein, putative
Pf3D7_10_v3	946690	A	AAATAT	1	1	1	1	1	1	1	1	1	5_prime_UTR_variant	MODIFIER	PF3D7_1022500	citrate synthase, mitochondrial, putative
Pf3D7_10_v3	1079991	GA	GAA,CA,G	0	0	0	0	0	0	1	0	1	intron_variant	MODIFIER	PF3D7_1025500	dynein, putative
Pf3D7_10_v3	1091992	CAT	C,AAT,CATAT,CATATAT	0	0	0	0	0	0	1	0	1	upstream_gene_variant	MODIFIER	PF3D7_1025500	dynein, putative
Pf3D7_10_v3	1102196	CAT	C,CATAT,CATATAT,CATATATAT	1	1	1	1	1	1	1	1	1	upstream_gene_variant	MODIFIER	PF3D7_1025900	conserved protein, unknown function
Pf3D7_10_v3	1119051	TTA	T,ATA,TTATA	1	1	0	0	1	0	0	0	0	upstream_gene_variant	MODIFIER	PF3D7_1026800	40S ribosomal protein S2
Pf3D7_10_v3	1137313	CAA	C,CA,CAAA,CAAAA,CAAAAA	1	1	1	1	1	1	1	1	1	5_prime_UTR_variant	MODIFIER	PF3D7_1027200	ribosomal protein RSM22
Pf3D7_10_v3	1148245	AT	A,ATT,ATTT,ATTTT,ATTTTT,ATTTTTTTTTT	1	1	1	1	1	1	1	1	1	upstream_gene_variant	MODIFIER	PF3D7_1027300	peroxiredoxin
Pf3D7_10_v3	1151513	AATATAT	A,AATAT,AATATATAT,AATATATATAT,AATATATATATATAT	1	0	1	1	1	1	1	1	1	upstream_gene_variant	MODIFIER	PF3D7_1027400	DNA-directed RNA polymerase II subunit RPB7, putative
Pf3D7_10_v3	1162344	T	TA,TAAAAAAAAAAA	1	1	1	1	1	1	1	1	1	upstream_gene_variant	MODIFIER	PF3D7_1028100	protoporphyrinogen oxidase
Pf3D7_10_v3	1167038	CA	C,CAA,CAAA	1	1	1	1	1	1	1	1	1	5_prime_UTR_variant	MODIFIER	PF3D7_1028200	RING zinc finger protein, putative
Pf3D7_10_v3	1178344	GAA	G,GA,GAAA,GAAAA,GAAAAA,GAAAAAA	1	1	1	1	1	1	1	1	1	upstream_gene_variant	MODIFIER	PF3D7_1028500	partial CSTF domain-containing protein, putative
Pf3D7_10_v3	1200704	GAAA	G,GAA,GAAAA,GAAAAAAAAAAAAAAAAAAAAAA,GAAAAAAAAAAAAAAAAAAAAAAAAAAAAAAAAAAAAA,GAAAAAAAAAAAAAAAAAAAAAAAAAAAAAAAAAAAAAA	0	0	1	1	1	0	1	0	1	upstream_gene_variant	MODIFIER	PF3D7_1029300	conserved protein, unknown function
Pf3D7_10_v3	1254796	C	CTTTTTTTTTTTTTTTTTTTTTTTTT,CTTTTTTTTTTTTTTTTTTTTTTTT,CTTTTTTTTTTTTTTTTTTTTTTTTTTTTTT,CTTTTTTTTTTTTTTTTTTTTTTTTTTTTTTT,CTTTTTTTTTTTTTTTTTTTTTTTTTTTTTTTTT,CTTTTTTTTTTTTTTTTTTTTTTTTTTTTTTTTTT	1	0	1	1	1	0	0	0	1	3_prime_UTR_variant	MODIFIER	PF3D7_1031100	conserved Plasmodium protein, unknown function
Pf3D7_10_v3	1273306	GAAA	G,GAA,GA,GAAAA,GAAAAA	1	1	1	1	1	1	1	1	1	upstream_gene_variant	MODIFIER	PF3D7_1031600	protein GEXP15
Pf3D7_10_v3	1274804	C	CTTTTTTTTTTTTT,CTTTTTTTTTTTTTTT,CTTTTTTTTTTTTTTTTT,CTTTTTTTTTTTTTTTTTTTT,CTTTTTTTTTTTTTTTTTTTTT,CTTTTTTTTTTTTTTTTTTTTTTTTTTT	1	1	1	1	1	1	1	1	1	upstream_gene_variant	MODIFIER	PF3D7_1031600	protein GEXP15
Pf3D7_10_v3	1283708	CAA	C,CA,CAAA,CAAAA,CAAAAAAAA,CAAAAAAAAAAAAAAAAAAAAAAAAAAA	1	1	1	1	1	1	1	1	1	downstream_gene_variant	MODIFIER	PF3D7_1031600	protein GEXP15
Pf3D7_10_v3	1292172	AT	A,ATT,ATTT,ATTTT	1	1	1	1	1	1	1	1	1	upstream_gene_variant	MODIFIER	PF3D7_1031900	conserved Plasmodium protein, unknown function
Pf3D7_10_v3	1310372	CT	C,CTT	1	0	1	0	1	1	0	1	1	3_prime_UTR_variant	MODIFIER	PF3D7_1032700	conserved Plasmodium protein, unknown function
Pf3D7_10_v3	1324045	T	C,G	1	1	1	1	1	1	1	1	1	3_prime_UTR_variant	MODIFIER	PF3D7_1033100	S-adenosylmethionine decarboxylase/ornithine decarboxylase
Pf3D7_10_v3	1324065	T	C	1	1	1	1	1	1	1	1	1	3_prime_UTR_variant	MODIFIER	PF3D7_1033100	S-adenosylmethionine decarboxylase/ornithine decarboxylase
Pf3D7_10_v3	1324080	T	C	1	1	1	1	1	1	1	1	1	3_prime_UTR_variant	MODIFIER	PF3D7_1033100	S-adenosylmethionine decarboxylase/ornithine decarboxylase
Pf3D7_10_v3	1334518	TA	T,TAAA,TAA,AA,TAAAA,TAAAAA	1	1	1	1	1	1	1	1	1	5_prime_UTR_variant	MODIFIER	PF3D7_1033200	early transcribed membrane protein 10.2
Pf3D7_10_v3	1361596	G	GTTT,GTTTT,GTTTTT,GTTTTTT,GTTTTTTT,GTTTTTTTTT	1	1	1	0	1	1	1	1	1	upstream_gene_variant	MODIFIER	PF3D7_1033900	ubiquitin-conjugating enzyme E2, putative
Pf3D7_10_v3	1423780	CAT	C,CATAT,CATATAT	0	0	0	0	0	1	0	0	0	5_prime_UTR_variant	MODIFIER	PF3D7_1035900	merozoites-associated armadillo repeats protein
Pf3D7_10_v3	1435142	CTT	C,CT,CTTT,TTT,CTTTT,CTTTTT	1	1	1	1	1	1	1	1	1	upstream_gene_variant	MODIFIER	PF3D7_1036400	liver stage antigen 1
Pf3D7_10_v3	1437456	C	A	1	1	1	1	1	1	1	1	1	missense_variant	MODERATE	PF3D7_1036400	liver stage antigen 1
Pf3D7_10_v3	1573271	A	T	1	0	0	1	1	1	1	1	1	upstream_gene_variant	MODIFIER	PF3D7_1039100	DnaJ protein, putative, pseudogene
Pf3D7_10_v3	1584737	G	C	1	1	1	1	1	1	1	1	1	downstream_gene_variant	MODIFIER	PF3D7_1039400	erythrocyte membrane protein 1 (PfEMP1), pseudogene
Pf3D7_10_v3	1620084	C	A	1	1	0	1	1	0	0	1	1	missense_variant	MODERATE	PF3D7_1040600	rifin
Pf3D7_10_v3	1687511	T	C	0	0	1	0	0	0	0	0	1	intergenic_region	MODIFIER	PF3D7_1041300	erythrocyte membrane protein 1, PfEMP1
Pf3D7_10_v3	1687587	C	T	0	0	1	0	0	0	0	0	1	intergenic_region	MODIFIER	PF3D7_1041300	erythrocyte membrane protein 1, PfEMP1
Pf3D7_11_v3	106	A	G	0	0	0	0	0	0	0	0	0	intergenic_region	MODIFIER	PF3D7_1100100	erythrocyte membrane protein 1, PfEMP1
Pf3D7_11_v3	104063	C	G	1	1	1	1	1	1	1	1	1	upstream_gene_variant	MODIFIER	PF3D7_1102100	Plasmodium exported protein, unknown function, pseudogene
Pf3D7_11_v3	158138	ATATAT	A	1	1	0	0	1	0	1	1	1	3_prime_UTR_variant	MODIFIER	PF3D7_1103600	actin-like protein, putative
Pf3D7_11_v3	188503	TAA	T,TAAA,TAAAAAAAAAAA,TAAAAAAAAAAAAAAA,TAAAAAAAAAAAAAAAAA,TAAAAAAAAAAAAAAAAAAAA	1	1	1	1	1	1	1	1	1	upstream_gene_variant	MODIFIER	PF3D7_1104200	chromatin remodeling protein
Pf3D7_11_v3	239196	ATT	A,AT,TTT,ATTTTTTTTTTTTTTTTTTTT	0	0	1	0	0	1	0	0	0	upstream_gene_variant	MODIFIER	PF3D7_1105300	conserved Plasmodium protein, unknown function
Pf3D7_11_v3	251625	AT	A,ATT,ATTT,ATTTT	1	1	1	1	1	1	1	1	1	upstream_gene_variant	MODIFIER	PF3D7_1105900	conserved Plasmodium membrane protein, unknown function
Pf3D7_11_v3	253329	TTATTA	T	1	1	1	1	1	1	1	1	1	3_prime_UTR_variant	MODIFIER	PF3D7_1105800	conserved Apicomplexan protein, unknown function
Pf3D7_11_v3	258011	A	T,AT,AATAT,AATATAT,ATAT,AATATATAT	1	1	1	1	1	1	1	1	1	upstream_gene_variant	MODIFIER	PF3D7_1106000	RuvB-like helicase 2
Pf3D7_11_v3	263520	ATTT	A,ATT,ATTTT,ATTTTT	1	1	1	1	1	1	1	1	1	3_prime_UTR_variant	MODIFIER	PF3D7_1106300	5'-3' exoribonuclease 1, putative
Pf3D7_11_v3	270126	CATT	C,TATT,CATTATT,CATTATTATTATTATT	1	1	1	1	1	1	1	1	1	missense_variant	MODERATE	PF3D7_1106500	conserved Plasmodium protein, unknown function
Pf3D7_11_v3	298504	ATT	AT,A,ATTT,ATTTT,TTT,ATTTTTTTT	1	1	1	1	1	1	1	1	1	downstream_gene_variant	MODIFIER	PF3D7_1107100	nucleic acid binding protein, putative
Pf3D7_11_v3	300748	GAA	G,GA,GAAA,AAA,GAAAA,GAAAAA	1	1	1	1	1	1	1	1	1	3_prime_UTR_variant	MODIFIER	PF3D7_1107200	vacuolar fusion protein CCZ1, putative
Pf3D7_11_v3	307894	TATTATTTGC	T	1	1	1	1	1	1	1	1	1	conservative_inframe_deletion	MODERATE	PF3D7_1107300	polyadenylate-binding protein-interacting protein 1, putative
Pf3D7_11_v3	313826	T	TAAAAAAA,TAAAAAAAA,TAAAAAAAAA,TAAAAAAAAAAA,TAAAAAAAAAAAA,TAAAAAAAAAAAAA	1	1	1	1	1	1	1	1	1	downstream_gene_variant	MODIFIER	PF3D7_1107400	DNA repair protein RAD51
Pf3D7_11_v3	336805	C	A	1	1	1	1	1	1	1	1	1	5_prime_UTR_variant	MODIFIER	PF3D7_1107800	AP2 domain transcription factor AP2-P
Pf3D7_11_v3	337578	TAA	TA,T,TAAA,TAAAA,TAAAAA	1	1	1	1	1	1	1	1	1	upstream_gene_variant	MODIFIER	PF3D7_1107800	AP2 domain transcription factor AP2-P
Pf3D7_11_v3	337723	T	TAAAAAAAA,TAAAAAAAAA,TAAAAAAAAAA,TAAAAAAAAAAA,TAAAAAAAAAAAA,TAAAAAAAAAAAAA	1	1	1	1	1	1	1	1	1	upstream_gene_variant	MODIFIER	PF3D7_1107800	AP2 domain transcription factor AP2-P
Pf3D7_11_v3	390256	GAAA	G,GA,GAA,GAAAA,GAAAAA,GAAAAAA	1	1	1	1	1	1	1	1	1	upstream_gene_variant	MODIFIER	PF3D7_1109100	conserved Plasmodium protein, unknown function
Pf3D7_11_v3	427849	ATTTTT	AT,A,ATTTT,ATTTTTT,ATTTTTTTTTT,ATTTTTTT	0	1	0	1	1	0	0	0	0	upstream_gene_variant	MODIFIER	PF3D7_1110600	ribosomal protein L11, mitochondrial, putative
Pf3D7_11_v3	437114	A	ATT,ATTT,ATTTT,ATTTTT	1	1	1	0	1	0	0	0	1	3_prime_UTR_variant	MODIFIER	PF3D7_1111100	replication factor C subunit 5, putative
Pf3D7_11_v3	459438	GT	G,GTT,GTTT,GTTTT	1	1	1	1	1	1	1	1	1	upstream_gene_variant	MODIFIER	PF3D7_1111700	conserved Plasmodium protein, unknown function
Pf3D7_11_v3	470473	AT	A,ATT,ATTTT,ATTTTT,ATTTTTTT,ATTTTTTTTT	1	1	0	0	1	1	1	1	1	upstream_gene_variant	MODIFIER	PF3D7_1112200	ubiquinone biosynthesis protein COQ4, putative
Pf3D7_11_v3	474749	CAAA	CAA,C,CA,CAAAAAAAA,CAAAAAAAAAAAA	1	1	0	0	1	1	1	1	1	5_prime_UTR_variant	MODIFIER	PF3D7_1112300	conserved Plasmodium protein, unknown function
Pf3D7_11_v3	510945	AT	ATTTTTTTT,A,TT,ATT,ATTTTTTTTTTTTTTTTTTTTTTTTTTT,ATTTTTTTTTTTTTTTTTTTTTTTTTTTTTT	1	1	1	1	1	1	0	1	1	3_prime_UTR_variant	MODIFIER	PF3D7_1113100	protein tyrosine phosphatase
Pf3D7_11_v3	523242	A	G,T	1	0	0	1	1	0	0	0	1	upstream_gene_variant	MODIFIER	PF3D7_1113400	ubiquitin domain-containing protein DSK2, putative
Pf3D7_11_v3	527232	GAA	G,GA,AAA	1	0	0	1	1	0	0	0	1	5_prime_UTR_variant	MODIFIER	PF3D7_1113600	conserved Plasmodium protein, unknown function
Pf3D7_11_v3	542094	CAA	C,CA,AAA,CAAA,CAAAA,CAAAAAA	0	1	1	1	1	1	1	0	1	upstream_gene_variant	MODIFIER	PF3D7_1114300	non-coding RNA
Pf3D7_11_v3	561606	CAAA	C,CAA,CAAAA,CAAAAAAAAAAAAAAAAAAAAAAAAA,CAAAAAAAAAAAAAAAAAAAAAAAA	1	0	0	1	1	1	1	0	1	upstream_gene_variant	MODIFIER	PF3D7_1114800	glycerol-3-phosphate dehydrogenase, putative
Pf3D7_11_v3	569495	C	CAA,CAAA,CAAAA,CAAAAA,CAAAAAA,CAAAAAAAAAA	1	0	0	1	1	1	1	0	1	3_prime_UTR_variant	MODIFIER	PF3D7_1114900	filamin domain-containing protein, putative
Pf3D7_11_v3	579189	T	TA,TAAAAAAA,TAAAAAA,TAAAAAAAA,TAAAAAAAAAA,TAAAAAAAAAAAA	1	0	1	1	0	1	0	0	1	splice_region_variant&intron_variant	LOW	PF3D7_1115200	histone-lysine N-methyltransferase SET7
Pf3D7_11_v3	590514	AAT	A,AATAT,AATATAT,TAT	1	0	1	1	0	1	1	0	1	upstream_gene_variant	MODIFIER	PF3D7_1115400	cysteine proteinase falcipain 3
Pf3D7_11_v3	599517	GAAAA	G,GA,GAA,GAAA,TAAAA,GAAAAA	1	1	1	1	1	1	1	1	1	5_prime_UTR_variant	MODIFIER	PF3D7_1115900	palmitoyltransferase DHHC9
Pf3D7_11_v3	645801	G	T,GTTTTTTTTTTTTTT,GTTTTTTTTTTTTTTT,GTTTTTTTTTTTTTTTTT	1	1	1	1	1	1	1	1	1	upstream_gene_variant	MODIFIER	PF3D7_1116800	heat shock protein 101
Pf3D7_11_v3	652370	A	ATTTTTTTTTTTTTTTTTTTTTTTTTTTTTTTTTTTTTTTTTTTTTTTTTTTTTTTTTTAT	1	1	1	1	1	1	1	1	1	upstream_gene_variant	MODIFIER	PF3D7_1117000	MFS domain-containing protein P115, putative
Pf3D7_11_v3	665952	GA	G,GAA,GAAA	2	2	2	2	2	2	2	2	2	upstream_gene_variant	MODIFIER	PF3D7_1117600	peptidyl-tRNA hydrolase ICT1
Pf3D7_11_v3	670572	GTT	GTTT,G,GT	1	1	1	1	1	1	1	1	1	3_prime_UTR_variant	MODIFIER	PF3D7_1117700	GTP-binding nuclear protein RAN/TC4
Pf3D7_11_v3	688569	CATAT	C,CAT,CATATAT	1	1	1	1	1	1	0	1	1	3_prime_UTR_variant	MODIFIER	PF3D7_1118200	heat shock protein 90, putative
Pf3D7_11_v3	694520	A	ATT,ATTTT,ATTTTT,ATTTTTTTTTTT,ATTTTTTTTTTTTTTT,ATTTTTTTTTTTTTT	1	1	1	1	1	1	0	1	1	5_prime_UTR_variant	MODIFIER	PF3D7_1118300	insulinase, putative
Pf3D7_11_v3	713535	ATT	A,AT,ATTT,ATTTT,ATTTTT	1	1	1	1	1	1	1	1	1	5_prime_UTR_variant	MODIFIER	PF3D7_1118700	myosin light chain B
Pf3D7_11_v3	714075	GTT	G,GT,GTTT,GTTTT,GTTTTT	1	1	1	1	1	1	1	1	1	upstream_gene_variant	MODIFIER	PF3D7_1118700	myosin light chain B
Pf3D7_11_v3	754481	AAT	A,TAT,AATAT	1	0	0	0	1	1	0	0	0	3_prime_UTR_variant	MODIFIER	PF3D7_1119900	protein transport protein SEC16, putative
Pf3D7_11_v3	784487	G	GTTTTTTTTTTTTTTTTTTTTTTTTTTTTTTTTTTT,GTTTTTTTTTTTTTTTTTTTTTTTTTTTTTTTTTTTT,GTTTTTTTTTTTTTTTTTTTTTTTTTTTTTTTTTTTTT,GTTTTTTTTTTTTTTTTTTTTTTTTTTTTTTTTTTTTTTT,GTTTTTTTTTTTTTTTTTTTTTTTTTTTTTTTTTTTTTTTT,GTTTTTTTTTTTTTTTTTTTTTTTTTTTTTTTTTTTTTTTTTTT	1	1	0	1	1	1	1	1	1	3_prime_UTR_variant	MODIFIER	PF3D7_1120700	conserved Plasmodium protein, unknown function
Pf3D7_11_v3	791336	G	GTTTTTTTTTTTTTTTTTTTTTTTTTTTTTTTTTTT,GTTTTTTTTTTTTTTTTTTTTTTTTTTTTTTTTTTTT,GTTTTTTTTTTTTTTTTTTTTTTTTTTTTTTTTTTTTT,GTTTTTTTTTTTTTTTTTTTTTTTTTTTTTTTTTTTTTTTTTT,GTTTTTTTTTTTTTTTTTTTTTTTTTTTTTTTTTTTTTTTTTTTT,GTTTTTTTTTTTTTTTTTTTTTTTTTTTTTTTTTTTTTTTTTTTTT	1	1	0	1	1	1	1	1	1	upstream_gene_variant	MODIFIER	PF3D7_1120700	conserved Plasmodium protein, unknown function
Pf3D7_11_v3	792157	AT	A,ATT,ATTTT,TT	1	1	0	1	1	1	1	1	1	upstream_gene_variant	MODIFIER	PF3D7_1120700	conserved Plasmodium protein, unknown function
Pf3D7_11_v3	799344	CAT	C,CATAT,CATATAT	0	0	0	0	1	0	0	0	0	downstream_gene_variant	MODIFIER	PF3D7_1121200	conserved protein, unknown function
Pf3D7_11_v3	917085	GTTT	G,GTT,GTTTT,GTTTTTTTTTTTTTTTTTT,GTTTTTTTTTTTTTTTTTTT	1	1	1	1	1	1	1	1	1	upstream_gene_variant	MODIFIER	PF3D7_1123200	leucine-rich repeat protein
Pf3D7_11_v3	925528	ATTT	A,ATT,ATTTT,TTTT,ATTTTT,ATTTTTT	1	1	1	1	1	1	1	1	1	5_prime_UTR_variant	MODIFIER	PF3D7_1123400	eukaryotic peptide chain release factor GTP-binding subunit, putative
Pf3D7_11_v3	934479	GT	G,GTT,GTTT,GTTTTT,GTTTTGTT,GTTTTGTTT	1	1	1	1	1	1	1	1	1	upstream_gene_variant	MODIFIER	PF3D7_1123500	golgi protein 2
Pf3D7_11_v3	944836	T	C,A,G,TC	1	1	1	1	1	1	1	1	1	upstream_gene_variant	MODIFIER	PF3D7_1123900	13 kDa ribonucleoprotein-associated protein, putative
Pf3D7_11_v3	946941	GT	G,GTT,GTTT,GTTTT,GTTTTT,GTTTTTT	1	1	1	1	1	1	1	1	1	upstream_gene_variant	MODIFIER	PF3D7_1124000	endoplasmic reticulum oxidoreductin, putative
Pf3D7_11_v3	949837	A	ATTTTTTTTTTTTTTTT,ATTTTTTTTTTTTTTTTT,ATTTTTTTTTTTTTTTTTTTT,ATTTTTTTTTTTTTTTTTTTTT,ATTTTTTTTTTTTTTTTTTTTTT,ATTTTTTTTTTTTTTTTTTTTTTTT	1	1	1	1	1	1	1	1	1	downstream_gene_variant	MODIFIER	PF3D7_1123900	13 kDa ribonucleoprotein-associated protein, putative
Pf3D7_11_v3	949890	T	TTTTTTTTTTTTTTTTTTTTTTTTTTTTTTTTTTTTTTTTTTTTTTTTTTTA,TTTTTTTTTTTTTTTTTTTTTTTTTTTTTTTTTTTTTTTTTTTTTTTTTTTTA,TTTTTTTTTTTTTTTTTTTTTTTTTTTTTTTTTTTTTTTTTTTTTTTTTTTTTA,TTTTTTTTTTTTTTTTTTTTTTTTTTTTTTTTTTTTTTTTTTTTTTTTTTTTTTA,TTTTTTTTTTTTTTTTTTTTTTTTTTTTTTTTTTTTTTTTTTTTTTTTTTTTTTTTA,TTTTTTTTTTTTTTTTTTTTTTTTTTTTTTTTTTTTTTTTTTTTTTTTTTTTTTTTTA	1	1	1	1	1	1	1	1	1	downstream_gene_variant	MODIFIER	PF3D7_1123900	13 kDa ribonucleoprotein-associated protein, putative
Pf3D7_11_v3	968881	CA	C,AA,CAA,CAAA,CAAAAA,CAAAA	1	1	1	1	1	1	1	1	1	3_prime_UTR_variant	MODIFIER	PF3D7_1124500	pyruvate dehydrogenase E1 component subunit alpha
Pf3D7_11_v3	996933	CATAT	C,CAT,CATATAT	0	0	1	1	0	0	0	0	0	3_prime_UTR_variant	MODIFIER	PF3D7_1125400	mitochondrial import inner membrane translocase subunit TIM44, putative
Pf3D7_11_v3	1006188	GTTT	G,GTT,GTTTT,GTTTTT,GTTTTTT,GTTTTTTTTTTT	1	0	1	1	0	1	1	0	0	upstream_gene_variant	MODIFIER	PF3D7_1125500	small nuclear ribonucleoprotein Sm D1, putative
Pf3D7_11_v3	1009238	TTATA	T,TTA,TTATATA,TTATATATA	1	1	1	1	1	1	1	1	1	upstream_gene_variant	MODIFIER	PF3D7_1125700	kelch domain-containing protein, putative
Pf3D7_11_v3	1011821	AT	A,ATT,ATTT,ATTTT,ATTTTTT,ATTTTTTTT	1	1	1	1	1	1	1	1	1	upstream_gene_variant	MODIFIER	PF3D7_1125700	kelch domain-containing protein, putative
Pf3D7_11_v3	1026168	GTT	GTTT,G,TTT,GTTTT,GTTTTT	1	1	1	1	1	1	1	1	1	upstream_gene_variant	MODIFIER	PF3D7_1126100	autophagy-related protein 7, putative
Pf3D7_11_v3	1042973	AAT	A,AATAT	0	1	1	1	1	0	0	0	1	upstream_gene_variant	MODIFIER	PF3D7_1126600	steryl ester hydrolase, putative
Pf3D7_11_v3	1047646	T	C,TC,TA	1	1	1	1	1	1	1	1	1	5_prime_UTR_variant	MODIFIER	PF3D7_1126700	conserved Plasmodium protein, unknown function
Pf3D7_11_v3	1085626	CTTTTT	CT,C,CTT,CTTT,CTTTT,CTTTTTTT	1	1	1	1	1	1	1	1	1	5_prime_UTR_variant	MODIFIER	PF3D7_1127900	conserved Plasmodium protein, unknown function
Pf3D7_11_v3	1093284	AT	A,ATTTTTTT,ATTTTTTTTTTTTTTT,ATTTTTTTTTTTTTTTTT,ATTTTTTTTTTTTTTTTTTT,ATTTTTTTTTTTTTTTTTTTT	1	1	1	1	1	0	1	1	1	upstream_gene_variant	MODIFIER	PF3D7_1128200	multiprotein-bridging factor 1, putative
Pf3D7_11_v3	1097854	C	CTTTTTTTTTTTTTTTTTTTTT,CTTTTTTTTTTTTTTTTTTTTTTT,CTTTTTTTTTTTTTTTTTTTTTTTT,CTTTTTTTTTTTTTTTTTTTTTTTTT,CTTTTTTTTTTTTTTTTTTTTTTTTTT,CTTTTTTTTTTTTTTTTTTTTTTTTTTTTT	1	1	1	1	1	0	1	1	1	upstream_gene_variant	MODIFIER	PF3D7_1128100	prefoldin subunit 5, putative
Pf3D7_11_v3	1143762	G	GTTTTTTTTT	1	1	1	1	1	0	0	1	1	upstream_gene_variant	MODIFIER	PF3D7_1129400	RNA cytosine C(5)-methyltransferase, putative
Pf3D7_11_v3	1144715	ATTTT	A,TTTTT,ATTTTTT,ATTTTT	1	1	1	1	1	0	0	1	1	upstream_gene_variant	MODIFIER	PF3D7_1129400	RNA cytosine C(5)-methyltransferase, putative
Pf3D7_11_v3	1171573	AATAT	A,AAT,AATATAT,AATATATAT	1	1	0	0	0	1	0	0	0	5_prime_UTR_variant	MODIFIER	PF3D7_1130500	conserved oligomeric Golgi complex subunit 2, putative
Pf3D7_11_v3	1208122	CTAT	C,CTATTAT,CTTTTAT,TTAT	0	0	0	0	0	1	0	0	0	missense_variant	MODERATE	PF3D7_1131400	conserved Plasmodium protein, unknown function
Pf3D7_11_v3	1233780	GT	G,GTTTTTT,GTTTTTTT,GTTTTTTTT	1	1	1	1	0	0	1	1	0	upstream_gene_variant	MODIFIER	PF3D7_1131800	oxysterol-binding protein, putative
Pf3D7_11_v3	1254561	T	A,TAAAAAA	1	1	1	1	1	1	1	0	1	upstream_gene_variant	MODIFIER	PF3D7_1132200	T-complex protein 1 subunit alpha
Pf3D7_11_v3	1261740	T	A,TA	1	1	1	1	1	1	1	1	1	upstream_gene_variant	MODIFIER	PF3D7_1132400	transporter, putative
Pf3D7_11_v3	1267284	C	A,CAAAAA,CAAAAAA,CAAAAAAA,CAAAAAAAA	1	1	1	1	1	1	1	1	1	splice_region_variant&intron_variant	LOW	PF3D7_1132600	pre-mRNA-splicing factor 38A, putative
Pf3D7_11_v3	1268377	A	ATTTTTTTTTTTTTTTTTTTTTTTTTTT,ATTTTTTTTTTTTTTTTTTTTTTTTTTTTTTTTT,ATTTTTTTTTTTTTTTTTTTTTTTTTTTTTTTTTT,ATTTTTTTTTTTTTTTTTTTTTTTTTTTTTTTTTTT,ATTTTTTTTTTTTTTTTTTTTTTTTTTTTTTTTTTTT,ATTTTTTTTTTTTTTTTTTTTTTTTTTTTTTTTTTTTT	1	1	1	1	1	1	1	1	1	upstream_gene_variant	MODIFIER	PF3D7_1132600	pre-mRNA-splicing factor 38A, putative
Pf3D7_11_v3	1270906	ATTT	A,AT,ATT	1	1	1	1	1	1	1	1	1	upstream_gene_variant	MODIFIER	PF3D7_1132600	pre-mRNA-splicing factor 38A, putative
Pf3D7_11_v3	1288953	CTTTT	C,CT,CTT,CTTT,ATTTT,CTTTTT	1	1	1	1	1	1	1	1	1	upstream_gene_variant	MODIFIER	PF3D7_1133200	conserved Plasmodium protein, unknown function
Pf3D7_11_v3	1301891	AATAT	AAT,A	1	1	1	1	1	1	1	1	1	5_prime_UTR_variant	MODIFIER	PF3D7_1133700	FHA domain-containing protein, putative
Pf3D7_11_v3	1398448	AT	A,ATT,TT,ATTT,ATTTT	1	1	1	1	1	1	1	1	1	upstream_gene_variant	MODIFIER	PF3D7_1135700	conserved Plasmodium protein, unknown function
Pf3D7_11_v3	1403694	AT	A,TT,ATTTTTTTTTTTTTTTTTTTTTTTTTTTTTTTTTTTTTTTTTTTTTTTTT	1	1	1	1	1	1	1	1	1	upstream_gene_variant	MODIFIER	PF3D7_1135900	3-oxo-5-alpha-steroid 4-dehydrogenase, putative
Pf3D7_11_v3	1516338	ATTT	ATT,A,ATTTTTTTTTTTTT	0	0	0	0	0	1	0	0	0	upstream_gene_variant	MODIFIER	PF3D7_1138400	guanylyl cyclase alpha
Pf3D7_11_v3	1585302	AT	A,ATT,ATTT,ATTTTTTTTTT,ATTTTTTTTTTTTTT,ATTTTTTTTTTTTTTTTTT	0	1	1	0	0	0	0	0	0	5_prime_UTR_variant	MODIFIER	PF3D7_1139700	adrenodoxin reductase, putative
Pf3D7_11_v3	1600687	AAT	A,AATAT,AATATAT	0	1	0	0	1	0	1	0	0	3_prime_UTR_variant	MODIFIER	PF3D7_1140200	conserved Plasmodium protein, unknown function
Pf3D7_11_v3	1609757	CT	C,CTAT,CTTTTTTTTTTTTT	0	1	0	0	1	0	0	0	0	upstream_gene_variant	MODIFIER	PF3D7_1140500	myosin K, putative
Pf3D7_11_v3	1644627	C	A,CA,CAA,CAAAAAAAA	0	0	1	1	1	1	1	0	0	upstream_gene_variant	MODIFIER	PF3D7_1140900	NdP1 protein, putative
Pf3D7_11_v3	1665270	A	G,T	1	0	1	1	1	1	1	1	1	3_prime_UTR_variant	MODIFIER	PF3D7_1141400	phosphatidylinositol N-acetylglucosaminyltransferase subunit H, putative
Pf3D7_11_v3	1677793	T	TAAAAAAAAAAAAAAAAATAA,TAAAAAAAAAAAAAAAAATAAAAAAAAAAAAA,TAAAAAAAAAAAAAAAAATAAAAAAAAAAAAAAAAA,TAAAAAAAAAAAAAAAAAATAAAAAAAAAAAAAAAAA,TAAAAAAAAAAAAAAAAATAAAAAAAAAAAAAAAAAAAA,TAAAAAAAAAAAAAAAAATAAAAAAAAAAAAAAAAAA	1	1	1	0	0	1	1	0	0	upstream_gene_variant	MODIFIER	PF3D7_1141800	EELM2 domain-containing protein, putative
Pf3D7_11_v3	1695273	ATT	A,AT,ATTT,ATTTT,ATTTTT,ATTTTTTT	1	1	1	1	1	1	1	1	1	5_prime_UTR_variant	MODIFIER	PF3D7_1142300	conserved Plasmodium membrane protein, unknown function
Pf3D7_11_v3	1704815	T	TTA,TTATA,TTATATA	0	0	1	0	0	0	0	0	0	upstream_gene_variant	MODIFIER	PF3D7_1142400	coproporphyrinogen-III oxidase
Pf3D7_11_v3	1712635	C	CAAAAA,CAAAAAA,CAAAAAAA,CAAAAAAAA,CAAAAAAAAAA,CAAAAAAAAAAA	1	1	1	1	1	1	0	1	1	upstream_gene_variant	MODIFIER	PF3D7_1142600	60S ribosomal protein L35ae, putative
Pf3D7_11_v3	1726943	GA	G,CA,GAA,AA,GAAA,GAAAA	1	1	1	1	1	1	1	1	1	upstream_gene_variant	MODIFIER	PF3D7_1143100	AP2 domain transcription factor AP2-O
Pf3D7_11_v3	1727428	AAT	A,AATAT	1	1	1	1	1	1	1	1	1	upstream_gene_variant	MODIFIER	PF3D7_1143100	AP2 domain transcription factor AP2-O
Pf3D7_11_v3	1755116	AAT	A,AATAT,AATATAT	1	1	1	1	1	1	1	0	0	upstream_gene_variant	MODIFIER	PF3D7_1143900	ATP-dependent (S)-NAD(P)H-hydrate dehydratase, putative
Pf3D7_11_v3	1817760	AATAT	A,AAT,AATATAT,AATATATAT,TATAT	1	1	1	1	1	1	1	1	1	5_prime_UTR_variant	MODIFIER	PF3D7_1145800	conserved Plasmodium protein, unknown function
Pf3D7_11_v3	1820256	C	CAAAA,CAAAAA,CAAAAAA	1	1	1	1	1	1	1	1	1	upstream_gene_variant	MODIFIER	PF3D7_1145800	conserved Plasmodium protein, unknown function
Pf3D7_11_v3	1842153	GTATA	G,GTA,CTATA,GTATATA	0	0	0	0	0	1	0	0	0	downstream_gene_variant	MODIFIER	PF3D7_1146600	oocyst rupture protein 1, putative
Pf3D7_11_v3	1905584	CA	C,CAA,CAAA,CAAAAAAAA,CAAAAAAAAAAA	1	1	1	1	1	1	1	1	1	downstream_gene_variant	MODIFIER	PF3D7_1147900	peroxisome assembly protein 22, putative
Pf3D7_11_v3	1913482	T	C	1	1	1	1	1	1	1	1	1	synonymous_variant	LOW	PF3D7_1148000	serine/threonine protein kinase, putative
Pf3D7_11_v3	1923063	A	G,T	0	1	1	0	1	1	1	1	1	upstream_gene_variant	MODIFIER	PF3D7_1148600	18S ribosomal RNA
Pf3D7_11_v3	2038045	GGTTTTAGGTTTA	G	1	1	1	1	0	1	1	1	1	downstream_gene_variant	MODIFIER	PF3D7_1150400	erythrocyte membrane protein 1, PfEMP1
Pf3D7_11_v3	2038207	C	T	1	1	1	1	0	1	1	1	1	downstream_gene_variant	MODIFIER	PF3D7_1150400	erythrocyte membrane protein 1, PfEMP1
Pf3D7_12_v3	79286	G	GAAAAAAAAAAAAAAAAAAAAAAAAAAAAAAAAAAAAAAAAAAAAAAAAAAAAAAAAAATAAATAAAAAATTAAAAAAAACATAAAATAATATAAAAA,GAAAAAAAAAAAAAAAAAAAAAAAAAAAAAAAAAAAAAAAAAAAAAAAAAAAAAAAAAATAAATAAAAAATTAAAAAAAACATAAAATAATATAAAAAA,GAAAAAAAAAAAAAAAAAAAAAAAAAAAAAAAAAAAAAAAAAAAAAAAAAAAAAAAAAATAAATAAAAAATTAAAAAAAACATAAAATAATATAAAAAAAA,GAAAAAAAAAAAAAAAAAAAAAAAAAAAAAAAAAAAAAAAAAAAAAAAAAAAAAAAAAATAAATAAAAAATTAAAAAAAACATAAAATAATATAAAAA…	0	0	1	1	0	1	1	0	1	5_prime_UTR_variant	MODIFIER	PF3D7_1201000	Plasmodium exported protein (PHISTb), unknown function
Pf3D7_12_v3	85950	GAA	G,GAAA,GA,GAAAA,TAA	1	1	1	1	1	1	1	1	1	upstream_gene_variant	MODIFIER	PF3D7_1201100	RESA-like protein with PHIST and DnaJ domains
Pf3D7_12_v3	87025	CAA	C,CA,CAAA,CAAAA,CAAAAA,CAAAAAAAAAAAAAAAAAAAAAAAA	1	1	1	1	1	1	1	1	1	upstream_gene_variant	MODIFIER	PF3D7_1201100	RESA-like protein with PHIST and DnaJ domains
Pf3D7_12_v3	100948	A	T,AT,AAT	0	0	0	0	0	1	1	1	1	upstream_gene_variant	MODIFIER	PF3D7_1201400	Plasmodium exported protein, unknown function
Pf3D7_12_v3	106773	GAA	G,GA,GAAA,GAAAA,GAAAAAAAAAAAAA,GAAAAAAAAAAAAAAAA	0	0	0	0	0	1	1	1	1	upstream_gene_variant	MODIFIER	PF3D7_1201600	NIMA related kinase 3
Pf3D7_12_v3	115760	ATT	A,AT,ATTT,ATTTT,ATTTTT,ATTTTTT	0	0	0	0	1	1	1	1	1	upstream_gene_variant	MODIFIER	PF3D7_1202000	ATP-dependent DNA/RNA helicase PSH2
Pf3D7_12_v3	155766	ATT	A,AT,ATTT,ATTTT,ATTTTTT,ATTTTTTTTTTTTTTTTTTTTTTTTTTTTTTTTTTTTTTTTTTTTTTTTTTT	0	1	0	0	0	0	0	0	1	upstream_gene_variant	MODIFIER	PF3D7_1202600	nuclear export mediator factor NEMF, putative
Pf3D7_12_v3	166051	GAA	G,GA,AAA,GAAA,GAAAA	1	1	1	1	1	1	1	1	1	upstream_gene_variant	MODIFIER	PF3D7_1202900	high mobility group protein B1
Pf3D7_12_v3	166307	ATTT	A,AT,ATT,ATTTTTTTTTT,ATTTTTTTTTTT,ATTTTTTTTTTTT	1	1	1	1	1	1	1	1	1	upstream_gene_variant	MODIFIER	PF3D7_1202900	high mobility group protein B1
Pf3D7_12_v3	167632	A	ATTTT,ATTTTTTTTTTT,ATTTTTTTTTTTTTTTTTTT,ATTTTTTTTTTTTTTTTTTTTTTTTTT,ATTTTTTTTTTTTTTTTTTTTTTTTTTT,ATTTTTTTTTTTTTTTTTTTTTTTTTTTT	1	1	1	1	1	1	1	1	1	upstream_gene_variant	MODIFIER	PF3D7_1202900	high mobility group protein B1
Pf3D7_12_v3	172254	ATT	A,AT,ATTT,ATTTT,ATTTTTT,ATTTTTTTTTTTTTT	1	1	1	1	1	1	1	1	1	5_prime_UTR_variant	MODIFIER	PF3D7_1203100	conserved Plasmodium protein, unknown function
Pf3D7_12_v3	184096	A	T,ATT,AT	1	1	1	1	1	1	1	1	1	5_prime_UTR_variant	MODIFIER	PF3D7_1203500	threonylcarbamoyl-AMP synthase, putative
Pf3D7_12_v3	185066	T	A,TA	1	1	1	1	1	1	1	1	1	splice_donor_variant&intron_variant	HIGH	PF3D7_1203600	cytochrome c1 heme lyase, putative
Pf3D7_12_v3	193771	CTTT	C,CT,CTT	1	1	1	1	1	1	1	1	1	upstream_gene_variant	MODIFIER	PF3D7_1203700	nucleosome assembly protein
Pf3D7_12_v3	195525	C	CTTTTTTTTTTTTTTTTTTTTT,CTTTTTTTTTTTTTTTCTTTTTTTTTTTTTTTTTTTTT,CTTTTTTTTTTTTTTCTTTTTTTTTTTTTTTTTTTTT,CTTTTTTTTTTTTTTTTCTTTTTTTTTTTTTTTTTTTTT,CTTTTTTTTTTTTTTTCTTTTTTTTTTTTTTTTTGTTTTGTTTT,CTTTTTTTTTTTTTTTATTTTTTTTTTTTTTTTTTTTTTTTTTTTTTTTTTTTTT	1	1	1	1	1	1	1	1	1	upstream_gene_variant	MODIFIER	PF3D7_1203800	non-coding RNA
Pf3D7_12_v3	202736	C	CT,CTT,CTTT,CTTTT,CTTTTTTTTTT,CTTTTTTTTTTT	1	1	1	1	1	1	1	1	1	upstream_gene_variant	MODIFIER	PF3D7_1204100	conserved Plasmodium protein, unknown function
Pf3D7_12_v3	202864	ATT	AT,A,ATTT,ATTTT	1	1	1	1	1	1	1	1	1	upstream_gene_variant	MODIFIER	PF3D7_1204100	conserved Plasmodium protein, unknown function
Pf3D7_12_v3	207476	GA	G,GAA,AA,GAAA,GAAAA,GAAAAA	1	1	1	1	1	1	1	1	1	upstream_gene_variant	MODIFIER	PF3D7_1204100	conserved Plasmodium protein, unknown function
Pf3D7_12_v3	207707	TAA	T,TA,AAA,TAAA,TAAAA,TAAAAA	1	1	1	1	1	1	1	1	1	upstream_gene_variant	MODIFIER	PF3D7_1204300	eukaryotic translation initiation factor 5A
Pf3D7_12_v3	209289	T	TTA,TTATA	1	1	1	1	1	1	1	1	1	upstream_gene_variant	MODIFIER	PF3D7_1204300	eukaryotic translation initiation factor 5A
Pf3D7_12_v3	211268	C	CAAAAAA,CAAAAAAA,CAAAAAAAA,CAAAAAAAAA,CAAAAAAAAAAA,CAAAAAAAAAAAA	1	1	1	1	1	1	1	1	1	upstream_gene_variant	MODIFIER	PF3D7_1204300	eukaryotic translation initiation factor 5A
Pf3D7_12_v3	212804	ATT	A,AT,TTT,ATTT,ATTTT,ATTTTT	1	1	1	1	1	1	1	1	1	5_prime_UTR_variant	MODIFIER	PF3D7_1204500	snRNA-activating protein complex subunit 1, putative
Pf3D7_12_v3	217100	CT	CTT,AT,C	1	1	1	1	1	1	1	1	1	upstream_gene_variant	MODIFIER	PF3D7_1204500	snRNA-activating protein complex subunit 1, putative
Pf3D7_12_v3	228134	G	GA,GAA,A	1	1	1	1	1	1	1	1	1	upstream_gene_variant	MODIFIER	PF3D7_1205100	O-phosphoseryl-tRNA(Sec) selenium transferase, putative
Pf3D7_12_v3	231985	GA	G,GAA,AA,GAAA,GAAAA	1	1	1	1	1	1	1	1	1	upstream_gene_variant	MODIFIER	PF3D7_1205200	HAD domain ookinete protein, putative
Pf3D7_12_v3	237367	GT	G,GTT,GTTT,TT	1	1	1	1	1	1	1	1	1	upstream_gene_variant	MODIFIER	PF3D7_1205400	kelch domain-containing protein, putative
Pf3D7_12_v3	241169	T	A	1	1	1	1	1	1	1	1	1	upstream_gene_variant	MODIFIER	PF3D7_1205400	kelch domain-containing protein, putative
Pf3D7_12_v3	249950	CAA	C,CAAA,CAAAA	1	1	1	1	1	1	1	1	1	upstream_gene_variant	MODIFIER	PF3D7_1205700	targeted glyoxalase II
Pf3D7_12_v3	254280	ATT	A,AT,ATTTTTTTTTTTTTTTTTTTTT,ATTTTTTTTTTTTTTTTTTTTTT,ATTTTTTTTTTTTTTTTTTTTTTTTTT,ATTTTTTTTTTTTTTTTTTTTTTTTTTTTTTT	1	1	1	1	1	1	1	1	1	upstream_gene_variant	MODIFIER	PF3D7_1205600	tetratricopeptide repeat protein, putative
Pf3D7_12_v3	308135	A	ATTTTTTTTTTTTTTTTTTTTTTTTTTTTTTTTTTTTTTT,ATTTTTTTTTTTTTTTTTTTTTTTTTTTTTTTTTTTTTTTT,ATTTTTTTTTTTTTTTTTTTTTTTTTTTTTTTTTTTTTTTTT,ATTTTTTTTTTTTTTTTTTTTTTTTTTTTTTTTTTTTTTTTTT,ATTTTTTTTTTTTTTTTTTTTTTTTTTTTTTTTTTTTTTTTTTT,ATTTTTTTTTTTTTTTTTTTTTTTTTTTTTTTTTTTTTTTTTTTT	0	0	1	1	1	1	1	0	1	upstream_gene_variant	MODIFIER	PF3D7_1206700	eukaryotic translation initiation factor 5, putative
Pf3D7_12_v3	308137	T	TTTTTTTTTTTTTTTTTTTTTTTTTG	0	0	1	1	1	1	1	0	1	upstream_gene_variant	MODIFIER	PF3D7_1206700	eukaryotic translation initiation factor 5, putative
Pf3D7_12_v3	352658	TA	T,TAA,TAAAAAA,TAAAAAAA,TAAAAAAAAAAAAAAAAA,TAAAAAAAAAAAAAAAAAAA	1	0	1	1	1	0	1	1	1	upstream_gene_variant	MODIFIER	PF3D7_1207600	tRNA dimethylallyltransferase, putative
Pf3D7_12_v3	362181	A	ATTTTT	1	0	1	1	1	1	1	1	1	upstream_gene_variant	MODIFIER	PF3D7_1207800	conserved Plasmodium protein, unknown function
Pf3D7_12_v3	401569	G	GA,GAA,GAAA,GAAAA,GAAAAA,GAAAAAA	1	1	1	1	1	1	1	1	1	upstream_gene_variant	MODIFIER	PF3D7_1208500	conserved Plasmodium protein, unknown function
Pf3D7_12_v3	404946	GT	G,GTT,TT,GTTT,GTTTTTT,GTTTTTTT	1	1	1	1	1	1	1	1	1	upstream_gene_variant	MODIFIER	PF3D7_1208500	conserved Plasmodium protein, unknown function
Pf3D7_12_v3	421663	TA	T,TAA,TAAA,TAAAA,TAAAAA,TAAAAAAAAAAAAA	1	1	1	1	1	1	1	1	1	downstream_gene_variant	MODIFIER	PF3D7_1208900	protein phosphatase PPM11, putative
Pf3D7_12_v3	422300	GGATAT	G,GAT,AGATAT,GAGATAT	1	1	1	1	1	1	1	1	1	upstream_gene_variant	MODIFIER	PF3D7_1209000	mago-binding protein, putative
Pf3D7_12_v3	433354	GA	AA,GAA,G,CA	1	1	1	1	1	1	1	1	1	upstream_gene_variant	MODIFIER	PF3D7_1209300	telomere repeat-binding zinc finger protein
Pf3D7_12_v3	434436	ATT	A,AT,ATTT,ATTTT,ATTTTT,ATTTTTT	1	1	1	1	1	1	1	1	1	upstream_gene_variant	MODIFIER	PF3D7_1209300	telomere repeat-binding zinc finger protein
Pf3D7_12_v3	435192	GA	G,GAAA,AA,CA,GAA	1	1	1	1	1	1	1	1	1	upstream_gene_variant	MODIFIER	PF3D7_1209300	telomere repeat-binding zinc finger protein
Pf3D7_12_v3	435546	TAA	TAAA,TA,T,TAAAA,TAAAAA	1	1	1	1	1	1	1	1	1	upstream_gene_variant	MODIFIER	PF3D7_1209300	telomere repeat-binding zinc finger protein
Pf3D7_12_v3	451799	TAA	TA,T,TAAA,AAA,TAAAA,TAAAAA	1	1	1	1	1	1	1	1	1	upstream_gene_variant	MODIFIER	PF3D7_1209800	ATP synthase mitochondrial F1 complex assembly factor 1, putative
Pf3D7_12_v3	458526	TAA	T,TA,TAAA,TAAAA,TAAAAA,TAAAAAA	1	1	1	1	1	1	1	1	1	upstream_gene_variant	MODIFIER	PF3D7_1210100	syntaxin, Qa-SNARE family
Pf3D7_12_v3	462421	GAA	G,GA,GAAA,AAA,GAAAA,GAAAAA	1	1	1	1	1	1	1	1	1	5_prime_UTR_variant	MODIFIER	PF3D7_1210200	zinc finger protein, putative
Pf3D7_12_v3	466137	ATT	AT,A,ATTT,ATTTT,ATTTTT,ATTTTTT	1	1	1	1	1	1	1	1	1	upstream_gene_variant	MODIFIER	PF3D7_1210200	zinc finger protein, putative
Pf3D7_12_v3	476835	C	CAA,CAAAAAA,CAAAAAAA,CAAAAAAAA,CAAAAAAAAA,CAAAAAAAAAA	1	1	1	1	1	1	1	1	1	splice_region_variant&intron_variant	LOW	PF3D7_1210700	conserved Plasmodium protein, unknown function
Pf3D7_12_v3	483031	CAA	C,CA,CAAA,CAAAA,CAAAAA,CAAAAAA	1	1	1	1	1	1	1	1	1	3_prime_UTR_variant	MODIFIER	PF3D7_1210900	GPI mannosyltransferase 1
Pf3D7_12_v3	483756	CAT	C,GAT,CATAT	1	1	1	1	1	1	1	1	1	upstream_gene_variant	MODIFIER	PF3D7_1210700	conserved Plasmodium protein, unknown function
Pf3D7_12_v3	483953	GTT	G,GT,GTTT,TTT,GTTTT,GTTTTT	1	1	1	1	1	1	1	1	1	upstream_gene_variant	MODIFIER	PF3D7_1210700	conserved Plasmodium protein, unknown function
Pf3D7_12_v3	490599	GA	GAA,GAAA,G	1	1	1	1	1	1	1	1	1	upstream_gene_variant	MODIFIER	PF3D7_1211100	HSP20-like chaperone, putative
Pf3D7_12_v3	497610	T	TATATATATATATTTATTTATTTATTTATTTATTTATTTATTCTTTTTTCTTTTGATATTATATATGGTACGATGAATAAAAAGTAATATAAAAATAAATAAATAAATAAATAAATAAATAAATAAATATAATATATATA,TATATATATATATATTTATTTATTTATTTATTTATTTATTTATTCTTTTTTCTTTTGATATTATATATGGTACGATGAATAAAAAGTAATATAAAAATAAATAAATAAATAAATAAATAAATAAATAAATATAATATATATA,TATATATATATATATATTTATTTATTTATTTATTTATTTATTTATTCTTTTTTCTTTTGATATTATATATGGTACGATGAATAAAAAGTAATATAAAAATAAATAAATAAATAAA…	1	1	1	1	1	1	1	1	1	upstream_gene_variant	MODIFIER	PF3D7_1211200	conserved Plasmodium protein, unknown function
Pf3D7_12_v3	504216	AT	ATT,ATTT,ATTTT,A,ATTTTT,ATTTTTTT	1	1	1	1	1	1	1	1	1	upstream_gene_variant	MODIFIER	PF3D7_1211300	DNA helicase MCM8, putative
Pf3D7_12_v3	510059	AAT	A,AATAT,TAT	1	1	1	1	1	1	1	1	1	upstream_gene_variant	MODIFIER	PF3D7_1211500	ribosomal protein S18, mitochondrial
Pf3D7_12_v3	510241	ATTTT	A,ATT,ATTTTTTTTTT,ATTTTTTTTTTT,ATTTTTTGTTTT	1	1	1	1	1	1	1	1	1	upstream_gene_variant	MODIFIER	PF3D7_1211500	ribosomal protein S18, mitochondrial
Pf3D7_12_v3	520014	GAA	G,GA,GAAA,GAAAA,GAAAAA,GAAAAAAAAAAAA	1	1	1	1	1	1	1	1	1	upstream_gene_variant	MODIFIER	PF3D7_1211700	DNA replication licensing factor MCM5, putative
Pf3D7_12_v3	533977	CA	C,CAA,CAAA	1	1	1	1	1	1	1	1	1	upstream_gene_variant	MODIFIER	PF3D7_1211900	non-SERCA-type Ca2+ -transporting P-ATPase
Pf3D7_12_v3	534054	CT	C,CTT,CTTT	1	1	1	1	1	1	1	1	1	upstream_gene_variant	MODIFIER	PF3D7_1211900	non-SERCA-type Ca2+ -transporting P-ATPase
Pf3D7_12_v3	534361	CAA	C,CA,CAAA,CAAAA,CAAAAA,CAAAAAAAAAAA	1	1	1	1	1	1	1	1	1	upstream_gene_variant	MODIFIER	PF3D7_1211900	non-SERCA-type Ca2+ -transporting P-ATPase
Pf3D7_12_v3	543199	T	TA,TAA	1	1	1	1	1	1	1	1	1	upstream_gene_variant	MODIFIER	PF3D7_1212200	conserved protein, unknown function
Pf3D7_12_v3	556464	CAAAA	C,AAAAA,CAAAAAAAAA,CAAAAAAAAAAA,CAAAAAAAAAAAA	1	1	1	1	1	1	1	1	1	splice_region_variant&intron_variant	LOW	PF3D7_1212600	SND2 domain-containing protein, putative
Pf3D7_12_v3	556981	GTT	G,GT,GTTT,GTTTT,GTTTTT,GTTTTTTTT	1	1	1	1	1	1	1	1	1	upstream_gene_variant	MODIFIER	PF3D7_1212500	glycerol-3-phosphate 1-O-acyltransferase
Pf3D7_12_v3	563064	CTT	C,CT,CTTT,CTTTT,CTTTTT,CTTTTTT	1	1	1	1	1	1	1	1	1	5_prime_UTR_variant	MODIFIER	PF3D7_1212700	eukaryotic translation initiation factor 3 subunit A, putative
Pf3D7_12_v3	565187	G	GA,GAA,GAAA,GAAAA,GAAAAA,GAAAAAA	1	1	1	1	1	1	1	1	1	upstream_gene_variant	MODIFIER	PF3D7_1212700	eukaryotic translation initiation factor 3 subunit A, putative
Pf3D7_12_v3	573583	C	CA,CAA,CAAA,CAAAA,CAAAAAAAAA	1	1	1	0	1	1	0	0	1	upstream_gene_variant	MODIFIER	PF3D7_1212900	bromodomain protein 2, putative
Pf3D7_12_v3	579474	T	TA,A,TAA,TAAA,TAAAA,TATAA	1	1	1	1	1	1	1	1	1	upstream_gene_variant	MODIFIER	PF3D7_1213100	U1 spliceosomal RNA
Pf3D7_12_v3	587982	GA	GAA,GAAA,G	1	1	1	1	1	1	1	1	1	3_prime_UTR_variant	MODIFIER	PF3D7_1213700	DNA-directed RNA polymerases I, II, and III subunit RPABC3, putative
Pf3D7_12_v3	589181	CA	C,CAA,CAAA,CAAAA,CAAAAA	1	1	1	1	1	1	1	1	1	5_prime_UTR_variant	MODIFIER	PF3D7_1213700	DNA-directed RNA polymerases I, II, and III subunit RPABC3, putative
Pf3D7_12_v3	589682	ATT	A,AT,ATTT,ATTTT,ATTTTT,ATTTTTT	1	1	1	1	1	1	1	1	1	upstream_gene_variant	MODIFIER	PF3D7_1213700	DNA-directed RNA polymerases I, II, and III subunit RPABC3, putative
Pf3D7_12_v3	617385	T	TAA,TAAAAAAAAAAAAAAAA,TAAAAAAAAAAAAAAAAAAA,TAAAAAAAAAAAAAAAAAAAA,TAAAAAAAAAAAAAAAAAAAAAA,TAAAAAAAAAAAAAAAAAAAAAAAAA	1	1	1	1	1	1	1	1	1	3_prime_UTR_variant	MODIFIER	PF3D7_1214800	conserved Plasmodium protein, unknown function
Pf3D7_12_v3	633819	A	AT,ATT,ATTT,ATTTT,ATTTTTTTTT,ATTTTTTTTTTTTTTT	1	1	1	1	1	1	1	1	1	upstream_gene_variant	MODIFIER	PF3D7_1215300	10 kDa chaperonin
Pf3D7_12_v3	641177	T	C,A,TC,TA,TG,TTC	1	1	1	1	1	1	1	1	1	upstream_gene_variant	MODIFIER	PF3D7_1215700	conserved Plasmodium protein, unknown function
Pf3D7_12_v3	646616	CAA	C,CAAA,CA,AAA,CAAAA,CAAAAA	1	1	1	1	1	1	1	1	1	3_prime_UTR_variant	MODIFIER	PF3D7_1216000	serine--tRNA ligase, putative
Pf3D7_12_v3	656592	AT	A	1	1	1	1	1	1	1	1	1	upstream_gene_variant	MODIFIER	PF3D7_1216300	signal recognition particle subunit SRP19
Pf3D7_12_v3	670165	CT	AT,C,CTT,GT,TT,CTTTTTTTTTTTTTTTTTTT	1	1	1	1	1	1	1	1	1	5_prime_UTR_premature_start_codon_gain_variant	LOW	PF3D7_1216900	DNA-binding chaperone, putative
Pf3D7_12_v3	674304	A	T	1	1	1	1	1	1	1	1	1	upstream_gene_variant	MODIFIER	PF3D7_1217200	multiple RNA-binding domain-containing protein 1, putative
Pf3D7_12_v3	677727	GA	G,AA,GAA,TA,GAAA	1	1	1	1	1	1	1	1	1	upstream_gene_variant	MODIFIER	PF3D7_1217000	conserved protein, unknown function
Pf3D7_12_v3	678379	C	CT,CTT	1	1	1	1	1	1	1	1	1	upstream_gene_variant	MODIFIER	PF3D7_1217000	conserved protein, unknown function
Pf3D7_12_v3	679357	A	G,AG	1	1	1	1	1	1	1	1	1	frameshift_variant	HIGH	PF3D7_1217200	multiple RNA-binding domain-containing protein 1, putative
Pf3D7_12_v3	693710	G	T,GA,GAA,GAAA	1	1	1	1	1	1	1	1	1	stop_lost	HIGH	PF3D7_1217500	conserved Plasmodium protein, unknown function
Pf3D7_12_v3	725171	G	GT,GTT,GTTT	1	1	1	1	1	1	1	1	1	upstream_gene_variant	MODIFIER	PF3D7_1218400	triose or hexose phosphate/phosphate translocator, putative
Pf3D7_12_v3	732550	GT	G,GTT,GTTT,GTTTT,TT,GTTTTT	1	1	1	1	1	1	1	1	1	upstream_gene_variant	MODIFIER	PF3D7_1218500	dynamin-like protein, putative
Pf3D7_12_v3	743456	T	TAA,TA,TAAA	1	1	1	0	1	1	1	1	1	upstream_gene_variant	MODIFIER	PF3D7_1218800	secreted ookinete protein, putative
Pf3D7_12_v3	757190	A	AT,ATT,ATTT,ATTTT,ATTTTTT,ATTTTTTTTTTTTTTTTTTTTTTTTTTTTTTTTTTTTT	1	1	1	1	1	1	1	1	1	upstream_gene_variant	MODIFIER	PF3D7_1219100	clathrin heavy chain, putative
Pf3D7_12_v3	768509	AT	A,ATT,ATTT	1	1	1	1	1	1	1	1	1	downstream_gene_variant	MODIFIER	PF3D7_1219100	clathrin heavy chain, putative
Pf3D7_12_v3	783763	TA	T,TAA,TAAA,TAAAAAAAAAAAAAAA,TAAAAAAAAAAAAAAAAA,TAAAAAAAAAAAAAAAAAAAAAAAAAAAAAAA	1	1	1	1	1	1	1	1	1	upstream_gene_variant	MODIFIER	PF3D7_1219400	erythrocyte membrane protein 1 (PfEMP1), pseudogene
Pf3D7_12_v3	816339	ATTT	ATT,A,ATTTT,TTTT	0	1	1	0	0	1	0	0	0	upstream_gene_variant	MODIFIER	PF3D7_1220400	debranching enzyme-associated ribonuclease, putative
Pf3D7_12_v3	828478	GA	G,GAA,AA,GAAA,GAAAA,GAAAAA	1	1	1	1	1	1	1	1	1	upstream_gene_variant	MODIFIER	PF3D7_1220700	conserved Plasmodium protein, unknown function
Pf3D7_12_v3	830675	C	CAA,CAAAAA,CAAAAAA	1	1	1	1	1	1	1	1	1	upstream_gene_variant	MODIFIER	PF3D7_1220700	conserved Plasmodium protein, unknown function
Pf3D7_12_v3	832542	TAAA	T,TAA,TA,TAAAA,TAAAAA,TAAAAAA	1	1	1	1	1	1	1	1	1	5_prime_UTR_variant	MODIFIER	PF3D7_1220900	heterochromatin protein 1
Pf3D7_12_v3	856801	ATT	A,AT,ATTT,ATTTT,ATTTTT,ATTTTTT	1	1	1	1	1	1	1	1	1	upstream_gene_variant	MODIFIER	PF3D7_1221300	EF hand domain-containing protein, putative
Pf3D7_12_v3	859731	ATT	ATTT,A,AT,ATTTT,TTT,ATTTTT	1	1	1	1	1	1	1	1	1	upstream_gene_variant	MODIFIER	PF3D7_1221300	EF hand domain-containing protein, putative
Pf3D7_12_v3	886319	G	GAAA,GA,GAA,A	1	1	1	1	1	1	1	0	1	5_prime_UTR_variant	MODIFIER	PF3D7_1222300	endoplasmin, putative
Pf3D7_12_v3	887949	GGAAA	G,GGAAAGAAA	1	1	1	1	1	1	1	0	1	upstream_gene_variant	MODIFIER	PF3D7_1222300	endoplasmin, putative
Pf3D7_12_v3	899446	CAAA	C,CA,CAA,CAAAA,CAAAAA	1	1	1	1	1	1	1	1	1	splice_region_variant&intron_variant	LOW	PF3D7_1222500	diphthine--ammonia ligase, putative
Pf3D7_12_v3	917838	G	T,GT,GTT,GTTT	1	1	1	1	1	1	1	1	1	upstream_gene_variant	MODIFIER	PF3D7_1222700	glideosome-associated protein 45
Pf3D7_12_v3	932679	CTTT	C,CTTTT,CT,CTT,CTTTTTT,CTTTTT	1	1	1	1	1	1	1	1	1	5_prime_UTR_variant	MODIFIER	PF3D7_1223200	nucleus export protein BRR6, putative
Pf3D7_12_v3	961455	C	CA,CAAA,CAAAA,CAAAAA,CAAAAAA,CAAAAAAA	1	1	1	1	1	1	1	1	1	5_prime_UTR_variant	MODIFIER	PF3D7_1223500	conserved Plasmodium protein, unknown function
Pf3D7_12_v3	962065	TAA	T,TA,AAA,TAAA,TAAAA,TAAAAA	1	1	1	1	1	1	1	1	1	upstream_gene_variant	MODIFIER	PF3D7_1223500	conserved Plasmodium protein, unknown function
Pf3D7_12_v3	968846	T	TAAAA,TAAAAA,TAAAAAAA,TAAAAAAAA,TAAAAAAAAA,TAAAAAAAAAA	1	1	1	1	1	1	1	1	1	5_prime_UTR_variant	MODIFIER	PF3D7_1223700	vacuolar iron transporter
Pf3D7_12_v3	971146	CTTT	C,CTTTT,CTT,TTTT	1	1	1	1	1	1	1	1	1	upstream_gene_variant	MODIFIER	PF3D7_1223600	conserved Plasmodium protein, unknown function
Pf3D7_12_v3	980621	TA	T,TAA,TAAA,TAAAA,TAAAAA,TAAAAAA	1	1	1	1	1	1	1	1	1	upstream_gene_variant	MODIFIER	PF3D7_1224100	conserved protein, unknown function
Pf3D7_12_v3	983931	CATAT	C,CAT,CATATAT,CATATATAT,TATAT	1	1	1	1	1	1	1	1	1	upstream_gene_variant	MODIFIER	PF3D7_1224100	conserved protein, unknown function
Pf3D7_12_v3	1012179	GTATA	G,GTA,TTATA,GTATATA	0	0	0	0	0	1	0	0	0	upstream_gene_variant	MODIFIER	PF3D7_1224700	conserved Plasmodium protein, unknown function
Pf3D7_12_v3	1030743	A	T	1	1	1	1	1	1	1	1	1	upstream_gene_variant	MODIFIER	PF3D7_1225200	DNA-binding protein, putative
Pf3D7_12_v3	1032783	C	CAAAA,CAAAAA,CAAAAAA,CAAAAAAAAAAAAAAAA,CAAAAAAAAAAAAAAAAAAAAAAAA,CAAAAAAAAAAAAAAAAAAAAAAAAAAA	1	1	1	1	1	1	1	1	1	5_prime_UTR_variant	MODIFIER	PF3D7_1225400	rRNA-processing protein, putative
Pf3D7_12_v3	1034834	ATT	A,AT,ATTT,ATTTT,ATTTTT,ATTTTTT	1	1	1	1	1	1	1	1	1	upstream_gene_variant	MODIFIER	PF3D7_1225400	rRNA-processing protein, putative
Pf3D7_12_v3	1038283	CATAT	C,TATAT,CATATAT	1	1	1	1	1	1	1	1	1	5_prime_UTR_variant	MODIFIER	PF3D7_1225600	conserved Plasmodium protein, unknown function
Pf3D7_12_v3	1062851	C	A,T	1	1	1	1	1	1	1	1	1	5_prime_UTR_variant	MODIFIER	PF3D7_1226200	conserved Plasmodium protein, unknown function
Pf3D7_12_v3	1062869	TCC	T	1	1	1	1	1	1	1	1	1	5_prime_UTR_variant	MODIFIER	PF3D7_1226200	conserved Plasmodium protein, unknown function
Pf3D7_12_v3	1062889	TCC	T	1	1	1	1	1	1	1	1	1	5_prime_UTR_variant	MODIFIER	PF3D7_1226200	conserved Plasmodium protein, unknown function
Pf3D7_12_v3	1066887	GT	G,GTT,GTTT,TT,GTTTT	1	1	1	1	1	1	1	1	1	upstream_gene_variant	MODIFIER	PF3D7_1226200	conserved Plasmodium protein, unknown function
Pf3D7_12_v3	1071486	A	T,ATT	1	1	1	1	1	1	1	1	1	5_prime_UTR_variant	MODIFIER	PF3D7_1226400	regulator of MON1-CCZ1 complex, putative
Pf3D7_12_v3	1072249	A	ATTTTTTTTTTTT,ATTTTTTTTTTTTT,ATTTTTTTTTTTTTTT,ATTTTTTTTTTTTTTTT,ATTTTTTTTTTTTTTTTT,ATTTTTTTTTTTTTTTTTTTTTTTTTTTT	1	1	1	1	1	1	1	1	1	upstream_gene_variant	MODIFIER	PF3D7_1226400	regulator of MON1-CCZ1 complex, putative
Pf3D7_12_v3	1072292	T	TTTTTTTTTTTTTTTTTTTTTTTTTTTTTTTTA,TTTTTTTTTTTTTTTTTTTTTTTTTTTTTTTTTA,TTTTTTTTTTTTTTTTTTTTTTTTTTTTTTTTTTA,TTTTTTTTTTTTTTTTTTTTTTTTTTTTTTTTTTTA,TTTTTTTTTTTTTTTTTTTTTTTTTTTTTTTTTTTTTTA,TTTTTTTTTTTTTTTTTTTTTTTTTTTTTTTTTTTTTTTTTTA	1	1	1	1	1	1	1	1	1	upstream_gene_variant	MODIFIER	PF3D7_1226400	regulator of MON1-CCZ1 complex, putative
Pf3D7_12_v3	1077451	GA	G,GAA,GAAA,GAAAA,GAAAAAA	1	1	1	1	1	1	1	1	1	upstream_gene_variant	MODIFIER	PF3D7_1226700	U3 small nucleolar RNA-interacting protein 2, putative
Pf3D7_12_v3	1083143	G	GAA,GAAA,GAAAA,GAAAAA,GAAAAAA,GAAAAAAA	1	1	1	1	1	1	1	1	1	3_prime_UTR_variant	MODIFIER	PF3D7_1226700	U3 small nucleolar RNA-interacting protein 2, putative
Pf3D7_12_v3	1088159	TA	T	1	1	1	1	1	1	1	1	1	downstream_gene_variant	MODIFIER	PF3D7_1226700	U3 small nucleolar RNA-interacting protein 2, putative
Pf3D7_12_v3	1088177	A	T	1	1	1	1	1	1	1	1	1	downstream_gene_variant	MODIFIER	PF3D7_1226700	U3 small nucleolar RNA-interacting protein 2, putative
Pf3D7_12_v3	1123718	A	T	1	1	1	1	1	1	1	1	1	upstream_gene_variant	MODIFIER	PF3D7_1227500	protein SOC2, putative
Pf3D7_12_v3	1123748	A	T	1	1	1	1	1	1	1	1	1	upstream_gene_variant	MODIFIER	PF3D7_1227500	protein SOC2, putative
Pf3D7_12_v3	1128044	T	TTA,TTATA,TTATATA	1	1	1	1	1	1	1	1	1	downstream_gene_variant	MODIFIER	PF3D7_1227700	protein KIC2
Pf3D7_12_v3	1128696	G	GT	1	1	1	1	1	1	1	1	1	downstream_gene_variant	MODIFIER	PF3D7_1227600	kinetochore protein SPC24, putative
Pf3D7_12_v3	1143560	ATTTT	A,TTTTT,ATTTTT,ATTTTTTT,ATATTTTT	1	1	1	1	0	1	1	1	0	upstream_gene_variant	MODIFIER	PF3D7_1228100	leucine-rich repeat protein
Pf3D7_12_v3	1144925	AAAT	A,AAATAAT	1	1	1	1	0	1	1	1	0	disruptive_inframe_insertion	MODERATE	PF3D7_1228200	conserved Plasmodium protein, unknown function
Pf3D7_12_v3	1184471	G	GTTT	1	0	0	1	1	0	0	1	0	upstream_gene_variant	MODIFIER	PF3D7_1228800	WD repeat-containing protein, putative
Pf3D7_12_v3	1204404	CA	CAA,CAAA,CAAAA,CAAAAAA,C,CAAAAAAA	1	1	1	1	1	1	1	1	1	upstream_gene_variant	MODIFIER	PF3D7_1229100	multidrug resistance-associated protein 2
Pf3D7_12_v3	1209870	CT	C,CTT,CTTTT,CTTT,GT,TT	1	1	1	1	1	1	1	1	1	splice_region_variant	LOW	PF3D7_1229400	macrophage migration inhibitory factor
Pf3D7_12_v3	1210788	GT	G,TT,GTT,GTTT,GTTTT,GTTTTT	1	1	1	1	1	1	1	1	1	upstream_gene_variant	MODIFIER	PF3D7_1229500	T-complex protein 1 subunit gamma
Pf3D7_12_v3	1231492	CT	CTT,CTTT,C,CTTTT,CTTTTTTT	1	1	1	1	1	1	1	1	1	upstream_gene_variant	MODIFIER	PF3D7_1229800	myosin J, putative
Pf3D7_12_v3	1235510	G	GTTTTTTTTTTTTTTTTTTTTT,GATATGTTTTTTTTTTTTTTTTTTTTT	2	2	2	2	2	2	2	2	2	upstream_gene_variant	MODIFIER	PF3D7_1229900	dynein regulatory complex subunit 7, putative
Pf3D7_12_v3	1236250	T	TAAAAAA,TAAAAAAAA,TAAAAAAAAAAAA,TAAAAAAAAAAAAAA,TAAAAAAAAAAAAAAA,TAAAAAAAAAAAAAAAAAA	2	2	2	2	2	2	2	2	2	upstream_gene_variant	MODIFIER	PF3D7_1229900	dynein regulatory complex subunit 7, putative
Pf3D7_12_v3	1241644	T	TA,TAA,TAAA,TAAAAA,TAAAAAAAAAAAAAAAAAAA,TAAAAAAAAAAAAAAAAAAAAA	1	1	1	1	1	1	1	1	1	upstream_gene_variant	MODIFIER	PF3D7_1230200	vacuolar transporter chaperone, putative, pseudogene
Pf3D7_12_v3	1248506	GA	G,GAA,GAAA,GAAAA,AA,GAAAAA	1	1	1	1	1	1	1	1	1	frameshift_variant	HIGH	PF3D7_1230200	vacuolar transporter chaperone, putative, pseudogene
Pf3D7_12_v3	1249621	AT	ATT,A,TT	1	1	1	1	1	1	1	1	1	downstream_gene_variant	MODIFIER	PF3D7_1230200	vacuolar transporter chaperone, putative, pseudogene
Pf3D7_12_v3	1252674	CA	C,CAAA,CAAAA,CAAAAA	1	1	1	1	1	1	1	1	1	upstream_gene_variant	MODIFIER	PF3D7_1230300	subpellicular microtubule protein 2, putative
Pf3D7_12_v3	1262841	C	CT,CTT,CTTT,CTTTTTTT,CTTTTTTTTTT,CTTTTTTTTTTT	1	1	1	1	1	1	1	1	1	upstream_gene_variant	MODIFIER	PF3D7_1230800	pre-mRNA-splicing regulator WTAP, putative
Pf3D7_12_v3	1271114	TA	TAA,T,TAAA,AA,TAAAA,TAAAAAA	1	1	1	1	1	1	1	1	1	frameshift_variant&start_lost	HIGH	PF3D7_1231000	conserved Plasmodium protein, unknown function
Pf3D7_12_v3	1276202	T	TA,TAAAAAAAAAAAAAAA,TAAAAAAAAAAAAAAAA,TAAAAAAAAAAAAAAAAA,TAAAAAAAAAAAAAAAAAA,TAAAAAAAAAAAAAAAAAAA	1	1	1	1	1	1	1	1	1	5_prime_UTR_variant	MODIFIER	PF3D7_1231100	ras-related protein Rab-2
Pf3D7_12_v3	1280091	GA	G,GAA,GAAA,GAAAA	1	1	1	1	1	1	1	1	1	upstream_gene_variant	MODIFIER	PF3D7_1231200	conserved Plasmodium protein, unknown function
Pf3D7_12_v3	1297479	AT	A,ATT,ATTT,ATTTT,ATTTTT,ATTTTTTTTTTTTTTTTTTTTTTTTTTTTTTTTTTTTTT	1	1	1	1	1	1	1	1	1	upstream_gene_variant	MODIFIER	PF3D7_1231400	membrane protein ICM1
Pf3D7_12_v3	1299486	CT	C,CTT,CTTT,CTTTT,CTTTTT,CTTTTTTT	1	1	1	1	1	1	1	1	1	5_prime_UTR_variant	MODIFIER	PF3D7_1231500	mitosis protein dim1, putative
Pf3D7_12_v3	1308066	AT	A,ATT,ATTT,ATTTT	1	1	1	1	1	1	1	1	1	upstream_gene_variant	MODIFIER	PF3D7_1231600	pre-mRNA-splicing factor ATP-dependent RNA helicase PRP2, putative
Pf3D7_12_v3	1311679	GTT	G,GT,GTTT,GTTTT,GTTTTT,GTTTTTT	1	1	1	1	1	1	1	1	1	upstream_gene_variant	MODIFIER	PF3D7_1231700	conserved protein, unknown function
Pf3D7_12_v3	1312540	GTT	G,GT,TTT,GTTT,GTTTT	1	1	1	1	1	1	1	1	1	upstream_gene_variant	MODIFIER	PF3D7_1231800	asparagine-rich protein, putative
Pf3D7_12_v3	1313434	TAAAA	T,TAAA,TAAAAA,TAAAAAAAAAAAAAAAAAAAAAAAAAAAAAAAAAAAAAAAAAAAAAAAA	1	1	1	1	1	1	1	1	1	5_prime_UTR_variant	MODIFIER	PF3D7_1231800	asparagine-rich protein, putative
Pf3D7_12_v3	1320561	ATT	AT,A,ATTT,ATTTT,ATTTTT,TTT	1	1	1	1	1	1	1	1	1	upstream_gene_variant	MODIFIER	PF3D7_1231900	WD repeat-containing protein, putative
Pf3D7_12_v3	1335210	CA	C,CAA,CAAA,CAAAA,CAAAAA,CAAAAAAAA	1	1	1	0	0	1	1	0	1	upstream_gene_variant	MODIFIER	PF3D7_1232100	60 kDa chaperonin
Pf3D7_12_v3	1339251	GAA	G,GA,GAAA,GAAAA,GAAAAA,GAAAAAA	1	1	1	1	1	1	1	1	1	upstream_gene_variant	MODIFIER	PF3D7_1232400	CWC16 domain-containing protein, putative
Pf3D7_12_v3	1339472	CTT	C,CT,CTTT,TTT,CTTTT,CTTTTT	1	1	1	1	1	1	1	1	1	3_prime_UTR_variant	MODIFIER	PF3D7_1232500	CG2-related protein, putative
Pf3D7_12_v3	1343368	G	GAAAAAAA,GAAAAAAAA,GAAAAAAAAA,GAAAAAAAAAA,GAAAAAAAAAAA,GAAAAAAAAAAAAA	1	1	1	1	1	1	1	1	1	5_prime_UTR_variant	MODIFIER	PF3D7_1232500	CG2-related protein, putative
Pf3D7_12_v3	1343593	C	CAAAAAAAA	1	1	1	1	1	1	1	1	1	upstream_gene_variant	MODIFIER	PF3D7_1232400	CWC16 domain-containing protein, putative
Pf3D7_12_v3	1349175	TTA	T,TTATA	1	1	1	1	1	1	1	1	1	downstream_gene_variant	MODIFIER	PF3D7_1232600	conserved Plasmodium protein, unknown function
Pf3D7_12_v3	1349369	A	AT,ATT,ATTT,ATTTT,ATTTTT,ATTTTTT	1	1	1	1	1	1	1	1	1	downstream_gene_variant	MODIFIER	PF3D7_1232600	conserved Plasmodium protein, unknown function
Pf3D7_12_v3	1376869	CATAAATGTACAACTTGATGAT	C	1	0	1	1	1	1	1	1	1	conservative_inframe_deletion	MODERATE	PF3D7_1233300	pentatricopeptide repeat domain-containing protein 2, putative
Pf3D7_12_v3	1411269	GTT	G,GT,TTT,GTTT,GTTTT,GTTTTTT	1	1	1	1	1	1	1	1	1	3_prime_UTR_variant	MODIFIER	PF3D7_1233900	sentrin-specific protease 1
Pf3D7_12_v3	1411839	TA	T,TAA,TAAA,TAAAA,AA	1	1	1	1	1	1	1	1	1	upstream_gene_variant	MODIFIER	PF3D7_1234100	bromodomain protein 5
Pf3D7_12_v3	1426837	A	T,AT	1	1	1	1	1	1	1	1	1	upstream_gene_variant	MODIFIER	PF3D7_1234200	helicase, putative, pseudogene
Pf3D7_12_v3	1450617	A	T,ATT,ATATATATT	1	1	1	1	1	1	1	1	1	upstream_gene_variant	MODIFIER	PF3D7_1234700	upregulated in late gametocytes ULG8
Pf3D7_12_v3	1452111	GTT	G,GT,GTTT,GTTTT,GTTTTTTT,GTTTTTTTT	1	1	1	1	1	1	1	1	1	5_prime_UTR_variant	MODIFIER	PF3D7_1234800	splicing factor 3B subunit 3, putative
Pf3D7_12_v3	1456587	CAAA	C,CAAAA,CAA,CAAAAA,CAAAAAA,CAAAAAAA	1	1	1	1	1	1	1	1	1	upstream_gene_variant	MODIFIER	PF3D7_1234900	CHCH domain-containing protein, putative
Pf3D7_12_v3	1457954	CAAA	C,CAA,CA,CAAAA,AAAA,CAAAAA	1	1	1	1	1	1	1	1	1	5_prime_UTR_variant	MODIFIER	PF3D7_1234900	CHCH domain-containing protein, putative
Pf3D7_12_v3	1468453	CAAA	C,CA,CAA,AAAA,CAAAA,CAAAAA	1	1	1	1	1	1	1	1	1	upstream_gene_variant	MODIFIER	PF3D7_1235200	V-type K+-independent H+-translocating inorganic pyrophosphatase
Pf3D7_12_v3	1475945	C	CA,CAA,CAAA,CAAAAA	1	1	1	1	1	1	1	1	1	3_prime_UTR_variant	MODIFIER	PF3D7_1235300	CCR4-NOT transcription complex subunit 4, putative
Pf3D7_12_v3	1484025	TAAA	TAA,T,TAAAA,TAAAAA,TAAAAAAAAAAAAAAAAA	1	1	1	1	1	1	1	1	1	upstream_gene_variant	MODIFIER	PF3D7_1235400	tetQ family GTPase, putative
Pf3D7_12_v3	1490781	GAAAAA	G,GAAAAAA,AAAAAA,GAAAAAAA,GAAAAAAAAA,GAAAAAAAAAAAAAA	1	1	1	1	0	1	1	1	1	splice_region_variant&intron_variant	LOW	PF3D7_1235800	peptidase, putative
Pf3D7_12_v3	1499959	A	ATT,ATTT,ATTTT,ATTTTT,ATTTTTT,ATTTTTTTTT	1	1	1	1	1	1	1	1	1	frameshift_variant	HIGH	PF3D7_1235900	pre-mRNA-splicing factor SYF1, putative
Pf3D7_12_v3	1506768	TA	T,TAA,AA	1	1	1	1	1	1	1	1	1	upstream_gene_variant	MODIFIER	PF3D7_1235900	pre-mRNA-splicing factor SYF1, putative
Pf3D7_12_v3	1508403	CAA	C,CA,AAA,CAAA,CAAAA,CAAAAA	1	1	1	1	1	1	1	1	1	5_prime_UTR_variant	MODIFIER	PF3D7_1236100	clustered-asparagine-rich protein
Pf3D7_12_v3	1519288	TA	T	1	1	1	1	1	1	1	1	1	upstream_gene_variant	MODIFIER	PF3D7_1236200	WD repeat-containing protein, putative
Pf3D7_12_v3	1519915	CTTT	C,CTT,CTTTT,CTTTTT,CTTTTTT	1	1	1	1	1	1	1	1	1	upstream_gene_variant	MODIFIER	PF3D7_1236200	WD repeat-containing protein, putative
Pf3D7_12_v3	1522709	A	AT,ATTT,ATTTTTTTTTTTTTTTTTTTTTTTTTTTTT,ATTTTTTTTTTTTTTTTTTTTTTTTTTTTTTTTAT,ATTTTTTTTTTTTTTTTTTTTTTTTTTTTTTTTATTT,ATTTTTTTTTTTTTTTTTTTTTTTTTTTTTTTTATTTTTTTTTTTTTTTTTTTTTTTTTTTTT	1	1	1	1	1	1	1	1	1	upstream_gene_variant	MODIFIER	PF3D7_1236200	WD repeat-containing protein, putative
Pf3D7_12_v3	1533610	T	TAAAAAAAAAAAAAAAAA,TAAAAAAAAAAAAAAAAAAA,TAAAAAAAAAAAAAAAAAAAAAAAAAA,TAAAAAAAAAAAAAAAAAAAAAAAAAAA,TAAAAAAAAAAAAAAAAAAAAAAAAAAAAAAAA,TAAAAAAAAAAAAAAAAAAAAAAAAAAAAAAA	1	1	1	1	1	1	1	1	1	upstream_gene_variant	MODIFIER	PF3D7_1236700	S-adenosyl-methyltransferase, putative
Pf3D7_12_v3	1534373	A	AT,ATT,ATTT,ATTTT,ATTTTTT,ATTTTTTT	1	1	1	1	1	1	1	1	1	3_prime_UTR_variant	MODIFIER	PF3D7_1236900	conserved Plasmodium protein, unknown function
Pf3D7_12_v3	1534953	GA	G,AA,TA,GAA,GAAAAAAAAA,GAAAAAAAAAA	1	1	1	1	1	1	1	1	1	upstream_gene_variant	MODIFIER	PF3D7_1236700	S-adenosyl-methyltransferase, putative
Pf3D7_12_v3	1537404	GT	G,GTT,GTTT,GTTTT,GTTTTT	1	1	1	1	1	1	1	1	1	upstream_gene_variant	MODIFIER	PF3D7_1236900	conserved Plasmodium protein, unknown function
Pf3D7_12_v3	1557639	GAAA	GAA,G,GA,GAAAA,GAAAAA,GAAAAAA	1	1	1	1	1	1	1	1	1	upstream_gene_variant	MODIFIER	PF3D7_1237300	conserved Plasmodium protein, unknown function
Pf3D7_12_v3	1559094	GT	G,GTT,GTTT,GTTTT,GTTTTTTTTTTTT	1	1	1	1	1	1	1	1	1	upstream_gene_variant	MODIFIER	PF3D7_1237300	conserved Plasmodium protein, unknown function
Pf3D7_12_v3	1566945	T	TA,TAA,TAAA,TAAAA,TAAAAAA,TAAAAAAA	1	1	1	1	1	1	1	1	1	5_prime_UTR_variant	MODIFIER	PF3D7_1237500	conserved Plasmodium protein, unknown function
Pf3D7_12_v3	1576224	CTT	C,CT,ATT,CTTT,TTT,CTTTT	1	1	1	1	1	1	1	1	1	upstream_gene_variant	MODIFIER	PF3D7_1237900	conserved Plasmodium protein, unknown function
Pf3D7_12_v3	1581341	GA	GAA,G,GAAA,GAAAA,GAAAAAA,GAAAAAAAA	1	1	1	1	1	1	1	1	1	upstream_gene_variant	MODIFIER	PF3D7_1238000	COPI associated protein, putative
Pf3D7_12_v3	1581836	TAA	TAAA,TA,TAAAA,T,AAA	1	1	1	1	1	1	1	1	1	5_prime_UTR_variant	MODIFIER	PF3D7_1238000	COPI associated protein, putative
Pf3D7_12_v3	1619050	GAA	G,GA,GAAA,AAA,CAA,GAAAA	1	1	1	1	1	1	1	1	1	upstream_gene_variant	MODIFIER	PF3D7_1238900	protein kinase 2
Pf3D7_12_v3	1619299	GTTT	G,GT,TTTT,GTTTT,GTTTTT	1	1	1	1	1	1	1	1	1	upstream_gene_variant	MODIFIER	PF3D7_1238900	protein kinase 2
Pf3D7_12_v3	1628746	CTT	C,CT,CTTT,CTTTT,CTTTTT,CTTTTTT	1	1	1	1	1	1	1	1	1	upstream_gene_variant	MODIFIER	PF3D7_1239000	HD superfamily phosphohydrolase protein, putative
Pf3D7_12_v3	1629950	G	A	1	1	1	1	1	1	1	1	1	upstream_gene_variant	MODIFIER	PF3D7_1239000	HD superfamily phosphohydrolase protein, putative
Pf3D7_12_v3	1630009	TAA	TA,TAAA,T,TAAAA	1	1	1	1	1	1	1	1	1	upstream_gene_variant	MODIFIER	PF3D7_1239000	HD superfamily phosphohydrolase protein, putative
Pf3D7_12_v3	1630066	G	GT,T	1	1	1	1	1	1	1	1	1	upstream_gene_variant	MODIFIER	PF3D7_1239000	HD superfamily phosphohydrolase protein, putative
Pf3D7_12_v3	1630546	TAA	TA,T,TAAA,TAAAA,TAAAAAAA,TAAAAA	1	1	1	1	1	1	1	1	1	upstream_gene_variant	MODIFIER	PF3D7_1239200	AP2 domain transcription factor, putative
Pf3D7_12_v3	1681991	TTA	T,TTATA	0	0	0	1	0	1	1	1	0	5_prime_UTR_variant	MODIFIER	PF3D7_1239900	vacuolar protein sorting-associated protein 16, putative
Pf3D7_12_v3	1701026	TAA	T,TA,TAAA,TAAAA,TAAAAA,TAAAAAAAAAAAA	1	1	1	1	1	1	1	1	1	upstream_gene_variant	MODIFIER	PF3D7_1240400	erythrocyte membrane protein 1, PfEMP1
Pf3D7_12_v3	1713076	TAA	T,TA,AAA,TAAA,TAAAA,TAAAAA	1	1	1	1	1	1	1	1	1	downstream_gene_variant	MODIFIER	PF3D7_1240400	erythrocyte membrane protein 1, PfEMP1
Pf3D7_12_v3	1748217	G	GT,GTT,GTTT,GTTTT,GTTTTGTT,GTTTTGTTTT	1	1	1	1	1	1	1	1	1	5_prime_UTR_variant	MODIFIER	PF3D7_1241100	polyadenylation factor subunit 2, putative
Pf3D7_12_v3	1748629	CTT	C,CTTT,CT,CTTTT,CTTTTT	1	1	1	1	1	1	1	1	1	upstream_gene_variant	MODIFIER	PF3D7_1241000	Plasmodium RNA of unknown function RUF6
Pf3D7_12_v3	1748761	TAA	TAAA,T,TA,AAA,TAAAA	1	1	1	1	1	1	1	1	1	3_prime_UTR_variant	MODIFIER	PF3D7_1241200	nucleoporin NUP269, putative
Pf3D7_12_v3	1757387	CA	C,CAA,CAAA,CAAAA	1	1	1	1	1	1	1	1	1	upstream_gene_variant	MODIFIER	PF3D7_1241200	nucleoporin NUP269, putative
Pf3D7_12_v3	1759652	A	AT,ATTTTTTTT,ATTTTTTTTTT,ATTTTTTTTTTTTT,ATTTTTTTTTTTTTTTT,ATTTTTTTTTTTTTTTTTT	1	1	1	1	1	1	1	1	1	upstream_gene_variant	MODIFIER	PF3D7_1241200	nucleoporin NUP269, putative
Pf3D7_12_v3	1769003	CT	CTT,C,CTTT,TT,CTTTT,CTTTTTTTTTT	1	1	1	1	1	1	1	1	1	upstream_gene_variant	MODIFIER	PF3D7_1241400	female development protein FD1, putative
Pf3D7_12_v3	1770979	C	A,CAAAAAAAAAAAA,CAAAAAAAAAAAAAA,CAAAAAAAAAAAAAAAA	1	1	1	1	1	1	1	1	1	upstream_gene_variant	MODIFIER	PF3D7_1241400	female development protein FD1, putative
Pf3D7_12_v3	1786781	GA	G,GAA,GAAA,GAAAA,GAAAAA,GAAAAAA	1	1	1	1	1	1	1	1	1	3_prime_UTR_variant	MODIFIER	PF3D7_1241900	tetratricopeptide repeat protein, putative
Pf3D7_12_v3	1789165	CA	C,CAA,CAAA,CAAAA,CAAAAA,CAAAAAA	1	1	1	1	1	1	1	1	1	upstream_gene_variant	MODIFIER	PF3D7_1242000	sulfhydryl oxidase, putative
Pf3D7_12_v3	1795543	CAAA	C,CAA,CAAAA,CAAAAA,CAAAAAA,CAAAAAAA	1	1	1	1	1	1	1	1	1	upstream_gene_variant	MODIFIER	PF3D7_1242300	conserved Plasmodium membrane protein, unknown function
Pf3D7_12_v3	1795802	ATT	A,AT,ATTT,ATTTT,ATTTTT,ATTTTTTT	1	1	1	1	1	1	1	1	1	upstream_gene_variant	MODIFIER	PF3D7_1242300	conserved Plasmodium membrane protein, unknown function
Pf3D7_12_v3	1821237	GA	GAA,G,AA,GAAA,GAAAA,GAAAAA	1	1	1	1	1	1	1	1	1	upstream_gene_variant	MODIFIER	PF3D7_1243300	conserved Plasmodium protein, unknown function
Pf3D7_12_v3	1823018	C	CT,CTT,CTTT,CTTTT,CTTTTT,CTTTTTTTT	1	1	1	1	1	1	1	1	1	upstream_gene_variant	MODIFIER	PF3D7_1243500	vacuolar-sorting protein SNF7, putative
Pf3D7_12_v3	1831556	AAT	A,AATAT,AATATAT,TAT	1	1	1	1	1	1	1	1	1	3_prime_UTR_variant	MODIFIER	PF3D7_1243700	fused toes protein homolog FTS, putative
Pf3D7_12_v3	1836650	T	TA	1	1	1	1	1	1	1	1	1	splice_region_variant&intron_variant	LOW	PF3D7_1243900	double C2-like domain-containing protein
Pf3D7_12_v3	1836693	AGG	A	1	1	1	1	1	1	1	1	1	upstream_gene_variant	MODIFIER	PF3D7_1243800	WD repeat-containing protein 82, putative
Pf3D7_12_v3	1836712	T	A	1	1	1	1	1	1	1	1	1	upstream_gene_variant	MODIFIER	PF3D7_1243800	WD repeat-containing protein 82, putative
Pf3D7_12_v3	1839241	AT	A,ATT,ATTT,ATTTT,ATTTTT,ATTTTTTTTTTTTTTTTTTT	1	1	1	1	1	1	1	1	1	downstream_gene_variant	MODIFIER	PF3D7_1244000	glucose inhibited division protein a homologue, putative
Pf3D7_12_v3	1841264	AAT	A,AATATAT,TAT,AATATATAT	1	1	1	1	1	1	1	1	1	upstream_gene_variant	MODIFIER	PF3D7_1243900	double C2-like domain-containing protein
Pf3D7_12_v3	1846738	AT	A,ATT,ATTT,ATTTTTTT,ATTTTTTTTTTT,ATTTTTTTTTTTTT	1	1	1	1	1	1	1	1	1	upstream_gene_variant	MODIFIER	PF3D7_1244000	glucose inhibited division protein a homologue, putative
Pf3D7_12_v3	1852620	TAAAA	T,TAAA,TAA,TAAAAA,TAAAAAA	1	1	1	1	1	1	1	1	1	downstream_gene_variant	MODIFIER	PF3D7_1244100	N-alpha-acetyltransferase 15, NatA auxiliary subunit, putative
Pf3D7_12_v3	1859555	GTT	G,GT,GTTT,GTTTT,TTT,GTTTTT	1	1	1	1	1	1	1	1	1	upstream_gene_variant	MODIFIER	PF3D7_1244200	RNA polymerase II transcription factor B subunit 2, putative
Pf3D7_12_v3	1879047	C	CAAA,CAAAAAA,CAAAAAAA,CAAAAA,CAAAAAAAA,CAAAAAAAAA	1	1	1	1	1	1	1	1	1	upstream_gene_variant	MODIFIER	PF3D7_1244800	translation machinery-associated protein 46, putative
Pf3D7_12_v3	1879083	C	A	1	1	1	1	1	1	1	1	1	upstream_gene_variant	MODIFIER	PF3D7_1244800	translation machinery-associated protein 46, putative
Pf3D7_12_v3	1879859	CATATATATATATATATATATATAT	C,CAT,CATAT,CATATAT	1	1	1	1	1	1	1	1	1	upstream_gene_variant	MODIFIER	PF3D7_1244800	translation machinery-associated protein 46, putative
Pf3D7_12_v3	1892852	A	AT,ATTTTT,ATTTTTT,ATTTTTTT,ATTTTTTTT,ATTTTTTTTT	1	1	1	1	1	1	1	1	1	5_prime_UTR_variant	MODIFIER	PF3D7_1245200	conserved Plasmodium membrane protein, unknown function
Pf3D7_12_v3	1893195	ATTT	A,AT,ATT,ATTTT,TTTT,ATATTTT	1	1	1	1	1	1	1	1	1	upstream_gene_variant	MODIFIER	PF3D7_1245200	conserved Plasmodium membrane protein, unknown function
Pf3D7_12_v3	1895996	A	T,AT,AAT	1	1	1	1	1	1	1	1	1	3_prime_UTR_variant	MODIFIER	PF3D7_1245400	50S ribosomal protein L3, mitochondrial, putative
Pf3D7_12_v3	1897273	ATT	A,AT,ATTT,ATTTT,ATTTTT,ATTTTTT	1	1	1	1	1	1	1	1	1	upstream_gene_variant	MODIFIER	PF3D7_1245200	conserved Plasmodium membrane protein, unknown function
Pf3D7_12_v3	1908146	A	T	1	1	1	1	1	1	1	1	1	upstream_gene_variant	MODIFIER	PF3D7_1245600	kinesin-15, putative
Pf3D7_12_v3	1908195	T	A	1	1	1	1	1	1	1	1	1	missense_variant	MODERATE	PF3D7_1245800	epsin-like protein, putative
Pf3D7_12_v3	1908217	C	A	1	1	1	1	1	1	1	1	1	upstream_gene_variant	MODIFIER	PF3D7_1245600	kinesin-15, putative
Pf3D7_12_v3	1908260	A	T	1	1	1	1	1	1	1	1	1	upstream_gene_variant	MODIFIER	PF3D7_1245600	kinesin-15, putative
Pf3D7_12_v3	1919423	GAA	G,GA,GAAA,GAAAA,AAA,TAA	1	1	1	1	1	1	1	1	1	upstream_gene_variant	MODIFIER	PF3D7_1246200	actin I
Pf3D7_12_v3	1919836	GC	G,GAC,GCAAAAAAAAAAAAAAAAAAAAAAAAAAAAAAAAAAAAC,GCAAAAAAAAAAAAAAAAAAAAAAAAAAAAAAAAAAAAAAC,GCAAAAAAAAAAAAAAAAAAAAAAAAAAAAAAAAAAAAAC	1	1	1	1	1	1	1	1	1	upstream_gene_variant	MODIFIER	PF3D7_1246200	actin I
Pf3D7_12_v3	1920012	TAAA	T,TA,TAA,TAAAA,TAAAAA,TAAAAAA	1	1	1	1	1	1	1	1	1	5_prime_UTR_variant	MODIFIER	PF3D7_1246200	actin I
Pf3D7_12_v3	1920453	AT	A,ATT,TT,ATTT,ATTTTT,ATTTTTT	1	1	1	1	1	1	1	1	1	5_prime_UTR_variant	MODIFIER	PF3D7_1246200	actin I
Pf3D7_12_v3	1923506	GTT	G,TTT,GTTT,GTTTT,GTATT,GTTTTT	1	1	1	1	1	1	1	1	1	upstream_gene_variant	MODIFIER	PF3D7_1246300	protein KIC4
Pf3D7_12_v3	1925865	T	TAAAAAA,TAAAAAAA,TAAAAAAAA,TAAAAAAAAAAAAAAAAAAAAA,TAAAAAAAAAAAAAAAAAAAAAAA,TAAAAAAAAAAAAAAAAAAAAAAAAAA	1	1	1	1	1	1	1	1	1	splice_region_variant&intron_variant	LOW	PF3D7_1246300	protein KIC4
Pf3D7_12_v3	1930915	G	GA,GAA,GAAA,A,GAAAA	1	1	1	1	1	1	1	1	1	upstream_gene_variant	MODIFIER	PF3D7_1246400	myosin A-tail interacting protein
Pf3D7_12_v3	1931578	T	A	1	1	1	1	1	1	1	1	1	5_prime_UTR_variant	MODIFIER	PF3D7_1246400	myosin A-tail interacting protein
Pf3D7_12_v3	1933693	GT	G,TT,GTT,GTTTT,GTTT	1	1	1	1	1	1	1	1	1	3_prime_UTR_variant	MODIFIER	PF3D7_1246500	methyltransferase, putative
Pf3D7_12_v3	1935674	CAA	C,CAAA,CAAAAAAAA,CAAAAAAAAA,CAAAAAAAAAA,CAAAAAAAAAAA	1	1	1	1	1	1	1	1	1	upstream_gene_variant	MODIFIER	PF3D7_1246500	methyltransferase, putative
Pf3D7_12_v3	1940467	GT	G,GTT,TT,GTTT,GTTTT	1	1	1	1	1	1	1	1	1	upstream_gene_variant	MODIFIER	PF3D7_1246500	methyltransferase, putative
Pf3D7_12_v3	1947925	ATTT	ATTTT,A,ATT,ATTTTT,ATTTTTT,ATTTTTTT	1	1	1	1	1	1	1	1	1	upstream_gene_variant	MODIFIER	PF3D7_1246900	RAC-beta serine/threonine protein kinase
Pf3D7_12_v3	1950051	A	G,T,C,AG,AT,AAG	1	1	1	1	1	1	1	1	1	upstream_gene_variant	MODIFIER	PF3D7_1246900	RAC-beta serine/threonine protein kinase
Pf3D7_12_v3	1959544	T	A,TA	1	1	1	1	1	1	1	1	1	upstream_gene_variant	MODIFIER	PF3D7_1247400	peptidyl-prolyl cis-trans isomerase FKBP35
Pf3D7_12_v3	1971390	C	T,G	1	1	1	1	1	1	1	1	1	upstream_gene_variant	MODIFIER	PF3D7_1247900	U3 small nucleolar RNA-associated protein 11, putative
Pf3D7_12_v3	1979095	ATTT	ATT,A,AT	1	1	1	1	1	1	1	1	1	upstream_gene_variant	MODIFIER	PF3D7_1248400	conserved Plasmodium protein, unknown function
Pf3D7_12_v3	1981128	GA	G,AA,GAA,GAAA	1	1	1	1	1	1	1	1	1	upstream_gene_variant	MODIFIER	PF3D7_1248300	conserved protein, unknown function
Pf3D7_12_v3	1983124	G	GTT,GT,GTTT,GTTTT,GTTTTTTTTTTTTTTTTTTT,GTTTTTTTTTTTTTTTTTTTT	1	1	1	1	1	1	1	1	1	3_prime_UTR_variant	MODIFIER	PF3D7_1248500	bax inhibitor 1, putative
Pf3D7_12_v3	1983439	A	ATT,ATTT,ATTTT,ATTTTTTTTT,ATTTTTTTTTTT,ATTTTTTTTTTTT	1	1	1	1	1	1	1	1	1	3_prime_UTR_variant	MODIFIER	PF3D7_1248500	bax inhibitor 1, putative
Pf3D7_12_v3	1984575	C	CAAAA,CAAAAAAAAAAA,CAAAAAAAAAAAA,CAAAAAAAAAAAAA,CAAAAAAAAAAAAAA,CAAAAAAAAAAAAAAA	1	1	1	1	1	1	1	1	1	upstream_gene_variant	MODIFIER	PF3D7_1248300	conserved protein, unknown function
Pf3D7_12_v3	1993990	GA	GAA,G,GAAA,GAAAA	1	1	1	1	1	1	1	1	1	5_prime_UTR_variant	MODIFIER	PF3D7_1248700	conserved protein, unknown function
Pf3D7_12_v3	2004521	AT	A,ATT,ATTT	1	1	1	1	1	1	1	1	1	upstream_gene_variant	MODIFIER	PF3D7_1248900	26S protease regulatory subunit 8, putative
Pf3D7_12_v3	2009892	AATATATAT	A,AAT,AATAT,AATATAT	1	1	1	1	1	1	1	1	1	3_prime_UTR_variant	MODIFIER	PF3D7_1249100	THUMP domain-containing protein, putative
Pf3D7_12_v3	2010069	GT	GTT,G,GTTT,GTTTT,GTTTTT,GTTTTTT	1	1	1	1	1	1	1	1	1	3_prime_UTR_variant	MODIFIER	PF3D7_1249100	THUMP domain-containing protein, putative
Pf3D7_12_v3	2011361	G	GTT,GTTT,T,GT	1	1	1	1	1	1	1	1	1	upstream_gene_variant	MODIFIER	PF3D7_1249000	conserved Plasmodium membrane protein, unknown function
Pf3D7_12_v3	2012425	G	T	1	1	1	1	1	1	1	1	1	upstream_gene_variant	MODIFIER	PF3D7_1249300	protein phosphatase PPM4, putative
Pf3D7_12_v3	2019032	GAA	G,GA,GAAA,GAAAA,GAAAAAAAAAAAAAAAAAAAAAAAAAAAA	1	0	1	1	1	1	1	0	1	splice_region_variant&intron_variant	LOW	PF3D7_1249600	leucine-rich repeat protein
Pf3D7_12_v3	2029054	ATT	AT,ATTT,A,ATTTT,ATTTTT,ATTTTTTTTTTT	1	1	1	1	1	1	1	1	1	upstream_gene_variant	MODIFIER	PF3D7_1249700	conserved Plasmodium protein, unknown function
Pf3D7_12_v3	2040264	AATAT	A,AAT	1	1	1	1	1	1	1	1	1	5_prime_UTR_variant	MODIFIER	PF3D7_1249800	THO complex subunit 2, putative
Pf3D7_12_v3	2044975	C	CA,CAA,CAAA,CAAAAA,CAAAAAA,CAAAAAAAAAAAAAA	1	1	1	1	1	1	1	1	1	upstream_gene_variant	MODIFIER	PF3D7_1249800	THO complex subunit 2, putative
Pf3D7_12_v3	2063496	CTT	C,CTTT,CTTTT,CT,TTT,GTT	1	1	1	1	1	1	1	1	1	splice_region_variant	LOW	PF3D7_1250200	CSC1-like protein, putative
Pf3D7_12_v3	2069843	CT	C,CTTTTTT,CTTTTTTT,CTTTTTTTTTTTTTTTTTTTTTTTTTTTTT,CTTTTTTTTTTTTTTTTTTTTTTTTTTTTTTT,CATTTTTTTTTTTTTTTTTTTTTTTTTTTTTT	1	1	1	1	1	1	1	1	1	upstream_gene_variant	MODIFIER	PF3D7_1250500	AP-3 complex subunit sigma, putative
Pf3D7_12_v3	2074577	G	A	1	1	1	1	1	1	1	1	1	5_prime_UTR_variant	MODIFIER	PF3D7_1250600	translation initiation factor eIF-2B subunit beta, putative
Pf3D7_12_v3	2077970	A	AAT,AATAT,AATATATAT	1	1	1	1	1	1	1	1	1	upstream_gene_variant	MODIFIER	PF3D7_1250600	translation initiation factor eIF-2B subunit beta, putative
Pf3D7_12_v3	2088510	G	GTTTTTTTTTTTTTTTTTTTT,GTTTTTTTTTTTTTTTTTTTTT,GTTTTTTTTTTTTTTTTTTTTTTTTTTTTTTTTTTTTTTTATT,GTTTTTTTTTTTTTTTTTTTTTTTTTTTTTTTTTTTTTTTATTT,GTTTTTTTTTTTTTTTTTTTTTTTTTTTTTTTTTTTTTTTATTTTTTTTTTTTTTTTTTTTTT,GTTTTTTTTTTTTTTTTTTTTTTTTTTTTTTTTTTTTTTTTTATTTTTTTTTTTTTTTTTTTTTT	1	0	1	1	1	1	1	1	0	upstream_gene_variant	MODIFIER	PF3D7_1250900	conserved protein, unknown function
Pf3D7_12_v3	2098964	G	GA,GAA,GAAAAAAAAAAAAAAAAAAAAAAAAAAAAAAAA,GAAAAAAAAAAAAAAAAAAAAAAAAAAAAAAAAA,GAAAAAAAAAAAAAAAAAAAAAAAAAAAAAAAAAAAAAAAAAAAA,GAAAAAAAAAAAAAAAAAAAAAAAAAAAAAAAAAAAAAAAAAAA	1	1	1	1	1	1	1	1	1	5_prime_UTR_variant	MODIFIER	PF3D7_1251400	conserved Plasmodium protein, unknown function
Pf3D7_12_v3	2098999	T	A	1	1	1	1	1	1	1	1	1	upstream_gene_variant	MODIFIER	PF3D7_1251300	thymidylate kinase
Pf3D7_12_v3	2099019	TAA	T,TA,AAA,TAAA	1	1	1	1	1	1	1	1	1	upstream_gene_variant	MODIFIER	PF3D7_1251300	thymidylate kinase
Pf3D7_12_v3	2099387	AT	A,ATT,ATTT,ATTTT,ATTTTT,ATTTTTT	1	1	1	1	1	1	1	1	1	upstream_gene_variant	MODIFIER	PF3D7_1251300	thymidylate kinase
Pf3D7_12_v3	2099801	T	TA,TAA,TAAA,TAAAA,TAAAAA,TAAAAAAAA	1	1	1	1	1	1	1	1	1	5_prime_UTR_variant	MODIFIER	PF3D7_1251500	ATP-dependent RNA helicase DRS1, putative
Pf3D7_12_v3	2102248	GTT	G,TTT,GTTT,GTTTTTTTTT,GTTTTTTTTTTTTTTTTTTTTTTTTTTTTTTTTTTTTTTTTT	1	1	1	1	1	1	1	1	1	splice_region_variant	LOW	PF3D7_1251500	ATP-dependent RNA helicase DRS1, putative
Pf3D7_12_v3	2107895	CTA	C,CTATA,ATA	1	1	1	1	1	1	1	1	1	upstream_gene_variant	MODIFIER	PF3D7_1251900	tRNA Valine
Pf3D7_12_v3	2108550	G	GT	1	1	1	1	1	1	1	1	1	5_prime_UTR_variant	MODIFIER	PF3D7_1251700	tryptophan--tRNA ligase
Pf3D7_12_v3	2120284	TA	T,TAA,TAAA,TAAAAAAA,TAAAAAAAAAA,TAAAAAAAAAAAA	1	1	1	1	1	1	1	1	1	splice_region_variant&intron_variant	LOW	PF3D7_1252100	rhoptry neck protein 3
Pf3D7_12_v3	2121319	AAT	A,AATAT,AAAATAT,AATATAT,AAAATATAT	1	1	1	1	1	1	1	1	1	upstream_gene_variant	MODIFIER	PF3D7_1252200	chitinase
Pf3D7_12_v3	2128114	T	C,TC,TTC	1	1	1	1	1	1	1	1	1	3_prime_UTR_variant	MODIFIER	PF3D7_1252300	conserved Plasmodium protein, unknown function
Pf3D7_12_v3	2135316	CTTTT	C,CT,CTT,CTTT,ATTTT,CTTTTT	1	1	1	1	1	1	1	1	1	upstream_gene_variant	MODIFIER	PF3D7_1252400	reticulocyte binding protein homologue 3, pseudogene
Pf3D7_12_v3	2177369	C	CAAA,CAA,CAAAA,CAAAAAA,CAAAAA,CAAAAAAA	1	1	1	1	0	1	1	1	1	upstream_gene_variant	MODIFIER	PF3D7_1253200	hypothetical protein
Pf3D7_12_v3	2199163	G	A	1	0	1	1	1	1	0	1	1	missense_variant	MODERATE	PF3D7_1253900	Plasmodium exported protein (PHISTa), unknown function, pseudogene
Pf3D7_12_v3	2240520	ATT	A,AT,ATTT,ATTTT	1	1	1	1	1	1	1	1	1	downstream_gene_variant	MODIFIER	PF3D7_1255000	rifin
Pf3D7_12_v3	2240587	A	T	1	1	1	1	1	1	1	1	1	downstream_gene_variant	MODIFIER	PF3D7_1255000	rifin
Pf3D7_12_v3	2250730	A	T	1	1	1	1	1	1	1	1	1	upstream_gene_variant	MODIFIER	PF3D7_1255200	erythrocyte membrane protein 1, PfEMP1
Pf3D7_12_v3	2250809	AT	ATT,A,TT	1	1	1	1	1	1	1	1	1	upstream_gene_variant	MODIFIER	PF3D7_1255200	erythrocyte membrane protein 1, PfEMP1
Pf3D7_12_v3	2250888	A	AT	1	1	1	1	1	1	1	1	1	upstream_gene_variant	MODIFIER	PF3D7_1255200	erythrocyte membrane protein 1, PfEMP1
Pf3D7_12_v3	2265089	C	A	1	1	1	1	1	1	1	1	1	intergenic_region	MODIFIER	PF3D7_1255200	erythrocyte membrane protein 1, PfEMP1
Pf3D7_13_v3	88606	GT	G,GTT,TT,GTTT,GTTTT	1	1	1	1	1	1	1	1	1	3_prime_UTR_variant	MODIFIER	PF3D7_1301600	erythrocyte binding antigen-140
Pf3D7_13_v3	93524	CAT	C,TAT,CATAT,CATATAT	1	1	1	1	1	1	1	1	1	5_prime_UTR_variant	MODIFIER	PF3D7_1301600	erythrocyte binding antigen-140
Pf3D7_13_v3	95870	CAA	CAAA,CA,C,CAAAA,AAA,CAAAAA	1	1	1	1	1	1	1	1	1	upstream_gene_variant	MODIFIER	PF3D7_1301600	erythrocyte binding antigen-140
Pf3D7_13_v3	115382	ATTT	A,AT,ATT,ATTTT,ATTTTT,TTTT	1	1	1	1	1	1	1	1	1	upstream_gene_variant	MODIFIER	PF3D7_1301900	Plasmodium exported protein, unknown function
Pf3D7_13_v3	116273	A	AATATATATATATATATATAT,AATATATATATATATATAT,AATATATATATATATATATATAT,AATATATATATATATATATATATAT	1	1	1	1	1	1	1	1	1	upstream_gene_variant	MODIFIER	PF3D7_1302000	EMP1-trafficking protein
Pf3D7_13_v3	118224	AATATATATATATAT	A,AAT,AATAT,AATATAT,AATATATATAT	1	1	1	1	1	1	1	1	1	upstream_gene_variant	MODIFIER	PF3D7_1302000	EMP1-trafficking protein
Pf3D7_13_v3	122703	T	TAAAAAAAA,TAAAAAAAAA,TAAAAAAAAAAA,TAAAAAAAAAA,TAAAAAAAAAAAAA,TAAAAAAAAAAAAAA	1	1	1	1	1	1	1	1	1	5_prime_UTR_variant	MODIFIER	PF3D7_1302100	gamete antigen 27/25
Pf3D7_13_v3	122996	A	T,ATATATATAT,AATATATATAT,AATATAAATAT	1	1	1	1	1	1	1	1	1	upstream_gene_variant	MODIFIER	PF3D7_1302100	gamete antigen 27/25
Pf3D7_13_v3	144268	AATAT	A,AATATAT,AATATATAT,AATATATATAT,AATATATATATAT,AATATATATATATATAT	1	1	1	1	1	1	1	1	1	upstream_gene_variant	MODIFIER	PF3D7_1302500	AAA domain-containing protein, putative
Pf3D7_13_v3	180062	A	AAT,AATAT	1	1	1	1	1	1	1	1	1	upstream_gene_variant	MODIFIER	PF3D7_1303500	sodium/hydrogen exchanger
Pf3D7_13_v3	214419	GAA	GAAA,GA,G,GAAAA,GAAAAAAAAAAAAAA	1	1	1	1	1	1	1	1	1	upstream_gene_variant	MODIFIER	PF3D7_1303800	conserved Plasmodium protein, unknown function
Pf3D7_13_v3	229421	ATT	A,AT,ATTT,ATTTT,ATTTTT,ATTTTTT	0	0	0	0	0	0	0	0	0	5_prime_UTR_variant	MODIFIER	PF3D7_1304200.2	#N/A
Pf3D7_13_v3	230705	AT	A,ATTT,ATT,TT	1	1	1	1	1	1	1	1	1	upstream_gene_variant	MODIFIER	PF3D7_1304100	DNA ligase I
Pf3D7_13_v3	232282	CAA	CA,C,AAA	2	2	2	2	2	2	2	2	2	upstream_gene_variant	MODIFIER	PF3D7_1304200	CorA-like Mg2+ transporter protein, putative
Pf3D7_13_v3	322740	ATTT	A,AT,ATT,ATTTT	1	1	1	1	1	1	1	1	1	upstream_gene_variant	MODIFIER	PF3D7_1306700	conserved Plasmodium protein, unknown function
Pf3D7_13_v3	336576	AT	A,ATTTTTTTTTTTT,ATTTTTTTTTTTTT,ATTTTTTTTTTTTTTT,ATTTTTTTTTTTTTTTT,ATTTTTTTTTTTTTTTTTTT	0	0	0	0	0	0	1	0	0	upstream_gene_variant	MODIFIER	PF3D7_1307200	DnaJ protein, putative
Pf3D7_13_v3	405584	CATATATAT	C,CAT,CATAT,CATATAT	1	1	1	1	1	1	1	1	1	upstream_gene_variant	MODIFIER	PF3D7_1308600	conserved Plasmodium protein, unknown function
Pf3D7_13_v3	412333	T	TAAAAAAAAAAAA,TAAAAAAAAAAAAAA,TAAAAAAAAAAAAAAA,TAAAAAAAAAAAAAAAA,TAAAAAAAAAAAAAAAAA,TAAAAAAAAAAAAAAAAAA	1	1	1	1	1	1	1	1	1	5_prime_UTR_variant	MODIFIER	PF3D7_1308900	mRNA-decapping enzyme 2, putative
Pf3D7_13_v3	412392	CAT	C,TAT,CATAT	1	1	1	1	1	1	1	1	1	upstream_gene_variant	MODIFIER	PF3D7_1308900	mRNA-decapping enzyme 2, putative
Pf3D7_13_v3	414262	AAT	A,AATAT,AATATAT	1	1	1	1	1	1	1	1	1	upstream_gene_variant	MODIFIER	PF3D7_1308900	mRNA-decapping enzyme 2, putative
Pf3D7_13_v3	421903	AATAT	A,AAT	1	1	1	1	1	1	1	1	1	upstream_gene_variant	MODIFIER	PF3D7_1309000	conserved protein, unknown function
Pf3D7_13_v3	422327	CTT	C,CT,CTTT,TTT,CTTTT,ATT	1	1	1	1	1	1	1	1	1	upstream_gene_variant	MODIFIER	PF3D7_1309000	conserved protein, unknown function
Pf3D7_13_v3	422613	CAAA	C,CA,CAAAA,CAA,AAAA,CAAAAA	1	1	1	1	1	1	1	1	1	upstream_gene_variant	MODIFIER	PF3D7_1309000	conserved protein, unknown function
Pf3D7_13_v3	438406	C	CAAAAA,CAAAAAA,CAAAAAAAAAA,CAAAAAAAA,CAAAAAAAAAAA,CAAAAAAAAA	1	1	1	1	1	1	1	1	1	5_prime_UTR_variant	MODIFIER	PF3D7_1309600	ribosomal RNA methyltransferase, putative
Pf3D7_13_v3	439762	ATT	A,TTT,ATTTTTTTTTTTTTTTTTTTTTTTTTTTTTTTTTTTTTTTTTTTTTTTT	1	1	1	1	1	1	1	1	1	upstream_gene_variant	MODIFIER	PF3D7_1309500	H/ACA ribonucleoprotein complex subunit 1, putative
Pf3D7_13_v3	475960	A	ATT,ATTT,ATTTTT	1	0	0	1	1	1	0	1	1	upstream_gene_variant	MODIFIER	PF3D7_1310800	tetratricopeptide repeat protein, putative
Pf3D7_13_v3	480974	G	GTTTTTTT,GTTTTTTTTT	1	1	1	1	1	1	1	1	1	upstream_gene_variant	MODIFIER	PF3D7_1311000	protein ISD11
Pf3D7_13_v3	499948	C	A,CT,T,CTT	1	1	1	1	1	1	1	1	1	upstream_gene_variant	MODIFIER	PF3D7_1311700	cytochrome c, putative
Pf3D7_13_v3	536538	CAAAA	CAA,CAAA,CA,C,AAAAA	1	1	1	0	0	0	0	0	0	upstream_gene_variant	MODIFIER	PF3D7_1312700	conserved Plasmodium protein, unknown function
Pf3D7_13_v3	543772	GTA	G,GTATA,ATA	1	1	1	1	1	1	1	1	1	upstream_gene_variant	MODIFIER	PF3D7_1312900	eukaryotic translation initation factor 4 gamma
Pf3D7_13_v3	545848	CA	C,CAA,CAAA,CAAAA,CAAAAAAAA,CAAAAAAAAAAA	1	1	1	1	1	1	1	1	1	upstream_gene_variant	MODIFIER	PF3D7_1312800	protein AAP2
Pf3D7_13_v3	547837	CA	C,CAA,CAAA	1	1	1	1	1	1	1	1	1	upstream_gene_variant	MODIFIER	PF3D7_1312800	protein AAP2
Pf3D7_13_v3	547897	T	TTA,TTATA	1	1	1	1	1	1	1	1	1	5_prime_UTR_variant	MODIFIER	PF3D7_1312900	eukaryotic translation initation factor 4 gamma
Pf3D7_13_v3	548174	A	AAT,AT,AATAT,ATAT,AATATAT	1	1	1	1	1	1	1	1	1	5_prime_UTR_variant	MODIFIER	PF3D7_1312900	eukaryotic translation initation factor 4 gamma
Pf3D7_13_v3	548455	AATAT	A,AAT,TATAT	1	1	1	1	1	1	1	1	1	5_prime_UTR_variant	MODIFIER	PF3D7_1312900	eukaryotic translation initation factor 4 gamma
Pf3D7_13_v3	568246	CA	C,CAAAAA,CAAAAAA,CAAAAAAAA,CAAAAAAAAA,CAAAAAAAAAAAA	1	0	0	1	1	0	1	0	1	frameshift_variant&stop_gained	HIGH	PF3D7_1313200	methionyl-tRNA formyltransferase, putative
Pf3D7_13_v3	600547	TA	T,TAA,TAAA,TAAAA,TAAAAA,TAAAAAA	1	1	1	1	1	1	1	1	1	upstream_gene_variant	MODIFIER	PF3D7_1313800	conserved Plasmodium membrane protein, unknown function
Pf3D7_13_v3	624209	T	TA,TAAAAA,TAAAAAAAAAAAA,TAAAAAAAAAAAAA,TAAAAAAAAAAAAAA,TAAAAAAAAAAAAAAA	0	1	0	0	1	0	1	0	0	upstream_gene_variant	MODIFIER	PF3D7_1314300	MACRO domain-containing protein, putative
Pf3D7_13_v3	643226	CT	C,CTT,CTTT,CTTTTTTTTTTTTTTTTT,CTTTTTTTTTTTTTTTT,CTTTTTTTTTTTTTTTTTTTT	1	1	1	0	1	0	1	1	1	5_prime_UTR_variant	MODIFIER	PF3D7_1315200	heptatricopeptide repeat-containing protein, putative
Pf3D7_13_v3	721210	G	GAAA,GAAAAA,GAAAAAA,GAAAAAAA,GAAAAAAAA,GAAAAAAAAA	1	1	1	1	1	1	1	1	1	upstream_gene_variant	MODIFIER	PF3D7_1317200	AP2 domain transcription factor AP2-FG, putative
Pf3D7_13_v3	721737	GT	G,GTT,TT,GTTT	1	1	1	1	1	1	1	1	1	upstream_gene_variant	MODIFIER	PF3D7_1317200	AP2 domain transcription factor AP2-FG, putative
Pf3D7_13_v3	770403	TA	T,AA,TAAAAAAAAAAATAAAA,TAAAAAAAAAAATAAAAAA,TAAAAAAAAAAATAAAAAAAAAAAAAAAAAA	1	1	1	0	1	0	0	1	0	downstream_gene_variant	MODIFIER	PF3D7_1318500	conserved Plasmodium protein, unknown function
Pf3D7_13_v3	770415	GA	G,AA,CA,GAA,GAAA,GAAAA	1	1	1	0	1	0	0	1	0	downstream_gene_variant	MODIFIER	PF3D7_1318500	conserved Plasmodium protein, unknown function
Pf3D7_13_v3	782365	ATT	A,AT,ATTT,ATTTT,ATTTTT	1	1	1	1	1	1	1	1	1	upstream_gene_variant	MODIFIER	PF3D7_1318800	translocation protein SEC63, putative
Pf3D7_13_v3	795648	C	CAAAAAAA,CAAAAAAAA,CAAAAAAAAA,CAAAAAAAAAAA,CAAAAAAAAAAAA,CAAAAAAAAAAAAAAAA	1	1	1	1	1	1	1	1	1	upstream_gene_variant	MODIFIER	PF3D7_1319200	tetratricopeptide repeat protein, putative
Pf3D7_13_v3	799827	G	GT,T,GTT,GTTT	1	1	1	1	1	1	1	1	1	upstream_gene_variant	MODIFIER	PF3D7_1319200	tetratricopeptide repeat protein, putative
Pf3D7_13_v3	820625	TTA	T,TTATA	0	0	1	1	1	1	0	1	1	5_prime_UTR_variant	MODIFIER	PF3D7_1319800	conserved Plasmodium protein, unknown function
Pf3D7_13_v3	828948	CTT	C,CT,CTTT,CTTTT,CTTTTTT,CTTTTTTTTTTTTTTTTTTTTTTTT	0	1	1	1	1	1	0	1	1	upstream_gene_variant	MODIFIER	PF3D7_1319900	conserved Plasmodium protein, unknown function
Pf3D7_13_v3	838770	C	CAT	0	0	1	0	0	0	1	0	1	3_prime_UTR_variant	MODIFIER	PF3D7_1320300	conserved protein, unknown function
Pf3D7_13_v3	873860	G	T	1	1	1	1	1	1	1	1	1	upstream_gene_variant	MODIFIER	PF3D7_1321100	protein kinase domain-containing protein, putative
Pf3D7_13_v3	886263	ATTT	A,AT,ATT,ATTTTTTTTTT,ATTTTTTTTTTTTTTTTT,ATTTTTTTTTTTTTTTTTTTTTTTTTTTTTTTTTTTTTTTTTTTTT	1	1	1	1	1	1	1	1	1	start_lost&conservative_inframe_deletion	HIGH	PF3D7_1321300	conserved Plasmodium membrane protein, unknown function
Pf3D7_13_v3	889191	TAAA	T,TA,TAA,TAAAA,TAAAAA,TAAAAAA	1	1	1	1	1	1	1	1	1	splice_region_variant&intron_variant	LOW	PF3D7_1321400	palmitoyltransferase DHHC8, putative
Pf3D7_13_v3	905482	C	CAA,CAAA,CAAAA,CAAAAA,CAAAAAAA,CAAAAAAAAA	1	1	1	1	1	1	1	1	1	3_prime_UTR_variant	MODIFIER	PF3D7_1321700	splicing factor 1
Pf3D7_13_v3	913621	GAAA	G,GAAAA,GAA,GAAAAA,TAAA,GAAAAAA	1	1	1	1	1	1	1	1	1	5_prime_UTR_variant	MODIFIER	PF3D7_1321900	conserved protein, unknown function
Pf3D7_13_v3	920587	G	GTTTTTT,GTTTTTTT,GTTTTTTTT,GTTTTTTTTT,GTTTTTTTTTTT,GTTTTTTTTTTTTTT	1	1	1	1	1	0	1	1	1	upstream_gene_variant	MODIFIER	PF3D7_1322100	histone-lysine N-methyltransferase SET2
Pf3D7_13_v3	950869	ATT	A,ATTT	0	1	1	1	1	1	1	1	0	upstream_gene_variant	MODIFIER	PF3D7_1322300	BRCT domain-containing protein, putative
Pf3D7_13_v3	959223	AAT	A,TAT,AATAT,AATATAT	1	1	1	1	1	1	1	1	1	upstream_gene_variant	MODIFIER	PF3D7_1322600	conserved Plasmodium protein, unknown function
Pf3D7_13_v3	961598	GT	G,AT,TT,GTTTTTTTT	1	1	1	1	1	1	1	1	1	upstream_gene_variant	MODIFIER	PF3D7_1322600	conserved Plasmodium protein, unknown function
Pf3D7_13_v3	973945	A	G,AG,T,AAAAAAAAAAAAAAAAAAAAAAAAAAAAAAAAAAG,ATAAAAAAAAAAAAAAAAAAAAAAAAAAAAAAAAAG,AAAAAAG	0	0	0	1	1	0	0	0	1	upstream_gene_variant	MODIFIER	PF3D7_1323200	V-type proton ATPase subunit G, putative
Pf3D7_13_v3	996382	C	CAAA,CA,CAAAA,CAAAAA,CAAAAAA,CAAAAAAA	1	0	1	1	0	1	0	1	1	upstream_gene_variant	MODIFIER	PF3D7_1324000	conserved Plasmodium protein, unknown function
Pf3D7_13_v3	1001951	G	GTTTTTTTT,GTTTTTTTTT,GTTTTTTTTTTTTTT,GTTTTTTTTTTTTTTT,GTTTTTTTTTTTTTTTTT,GTTTTTTTTTTTTTTTTTTTTTTTTTTTTTT	1	1	1	1	1	0	1	1	1	5_prime_UTR_variant	MODIFIER	PF3D7_1324200	micro-fibrillar-associated protein, putative
Pf3D7_13_v3	1028642	C	CAT,CATAT,T,CATATAT,CATACATAT,CATACATATAT	1	1	1	1	1	1	1	1	1	upstream_gene_variant	MODIFIER	PF3D7_1324500	DEAD box helicase, putative
Pf3D7_13_v3	1065618	A	AAT,AATAT,AATATAT,T	0	0	1	0	0	0	0	0	0	upstream_gene_variant	MODIFIER	PF3D7_1325600	mitochondrial fission 1 protein
Pf3D7_13_v3	1075874	A	AT,ATT,ATTT,ATTTT,ATTTTT,ATTTTTTTT	1	1	1	1	1	1	1	0	1	downstream_gene_variant	MODIFIER	PF3D7_1325800	conserved Plasmodium protein, unknown function
Pf3D7_13_v3	1097712	A	AAT	1	1	1	1	1	1	1	1	1	upstream_gene_variant	MODIFIER	PF3D7_1326300	RNA-binding protein, putative
Pf3D7_13_v3	1106043	G	T,GTTTTT,GTTTTTTTTTTTTTTTTT	1	1	1	1	1	1	1	1	1	5_prime_UTR_variant	MODIFIER	PF3D7_1326500	conserved Plasmodium protein, unknown function
Pf3D7_13_v3	1159119	A	G,T,C	1	1	1	1	1	1	1	1	1	5_prime_UTR_variant	MODIFIER	PF3D7_1327600	nicotinamide/nicotinic acid mononucleotide adenylyltransferase
Pf3D7_13_v3	1160406	TTA	T,GTA,TTATA	1	1	1	1	1	1	1	1	1	3_prime_UTR_variant	MODIFIER	PF3D7_1327700	regulator of nonsense transcripts 3B, putative
Pf3D7_13_v3	1236794	G	A,T,GTTTTT,GTTTT	1	1	1	1	1	1	1	1	1	3_prime_UTR_variant	MODIFIER	PF3D7_1329200	conserved Plasmodium protein, unknown function
Pf3D7_13_v3	1249777	CA	C,AA,CAA,CAAA	1	1	1	1	1	1	1	1	1	upstream_gene_variant	MODIFIER	PF3D7_1329500	conserved protein, unknown function
Pf3D7_13_v3	1250401	CTT	C,CT,CTTT,CTTTT,TTT,CTTTTT	1	1	1	1	1	1	1	1	1	5_prime_UTR_variant	MODIFIER	PF3D7_1329500	conserved protein, unknown function
Pf3D7_13_v3	1306351	AAT	A,AATAT	1	0	1	1	1	1	0	1	0	5_prime_UTR_variant	MODIFIER	PF3D7_1331200	conserved Plasmodium protein, unknown function
Pf3D7_13_v3	1318811	GA	G,GAAA,GAAAAAAAAAAAAAAA	0	0	1	1	0	0	1	0	0	upstream_gene_variant	MODIFIER	PF3D7_1331600	3-hydroxyacyl-CoA dehydratase DEH
Pf3D7_13_v3	1328878	G	GTTTTTTTTTTTT,GTTTTTTTTTTTTT,GTTTTTTTTTTTTTT,GTTTTTTTTTTTTTTT,GTTTTTTTTTTTTTTTTT,GTTTTTTTTTTTTTTTTTTT	1	1	1	1	1	1	1	1	1	upstream_gene_variant	MODIFIER	PF3D7_1332000	syntaxin, Qa-SNARE family
Pf3D7_13_v3	1361943	A	T	1	1	1	1	1	1	1	1	1	5_prime_UTR_variant	MODIFIER	PF3D7_1333200	ubiquitin-activating enzyme
Pf3D7_13_v3	1440364	G	T	1	1	1	1	1	1	1	1	1	5_prime_UTR_variant	MODIFIER	PF3D7_1335400	reticulocyte binding protein 2 homologue a
Pf3D7_13_v3	1473164	TTA	T,TTATA	0	0	0	1	0	0	1	0	0	3_prime_UTR_variant	MODIFIER	PF3D7_1336100	WPP motif-containing protein, putative
Pf3D7_13_v3	1521948	GA	G,GAA,GAAA	1	1	1	1	1	1	1	1	1	5_prime_UTR_variant	MODIFIER	PF3D7_1337500	conserved Plasmodium protein, unknown function
Pf3D7_13_v3	1522022	G	T	1	1	1	1	1	1	1	1	1	upstream_gene_variant	MODIFIER	PF3D7_1337500	conserved Plasmodium protein, unknown function
Pf3D7_13_v3	1525987	CATAT	C,CAT,CATATAT,GATAT,CATATATAT,CATATATATATAT	1	1	1	1	1	1	1	1	1	upstream_gene_variant	MODIFIER	PF3D7_1337500	conserved Plasmodium protein, unknown function
Pf3D7_13_v3	1534230	A	T,ATT,ATATT	1	1	1	1	1	1	1	1	1	5_prime_UTR_variant	MODIFIER	PF3D7_1337900	conserved Plasmodium protein, unknown function
Pf3D7_13_v3	1566920	T	TAAAAAAAAAAAAAAAAAAAAAAAAAAAAAAAAAAAA,TAAAAAAAAAAAAAAAAAAAAAAAAAAAAAAAAAAAAA,TAAAAAAAAAAAAAAAAAAAAAAAAAAAAAAAAAAAAAA,TAAAAAAAAAAAAAAAAAAAAAAAAAAAAAAAAAAAAAAAAAAAATAAAAAAAAAAA,TAAAAAAAAAAAAAAAAAAAAAAAAAAAAAAAAAAAAAAAAAAAAATAAAAAAAAAAAAAAAAAAAAAAAAAAAAAAAAAAAA,TAAAAAAAAAAAAAAAAAAAAAAAAAAAAAAAAAAAAAAAAAAAAATAAAAAAAAAAAAAAAAAAAAAAAAAAAAAAAAAAAAA	1	1	0	1	0	0	1	1	1	upstream_gene_variant	MODIFIER	PF3D7_1338700	conserved protein, unknown function
Pf3D7_13_v3	1657218	TAAA	T,AAAA,TAAAAAAAAA,TAAAAA,TAAAAAAAAAAAAAAAAAA,TAAAAAAAAAAAAAAAAAAAAAA	0	1	1	1	1	1	1	1	1	5_prime_UTR_variant	MODIFIER	PF3D7_1342100	aconitate hydratase
Pf3D7_13_v3	1694334	C	CAAAAAAAAAAAAAAAAAAAAAA	1	1	1	1	1	1	1	1	1	upstream_gene_variant	MODIFIER	PF3D7_1342900	AP2 domain transcription factor AP2-HS
Pf3D7_13_v3	1694865	CAA	C,CAAA,CAAAA,CAAAAA	1	1	1	1	1	1	1	1	1	upstream_gene_variant	MODIFIER	PF3D7_1342900	AP2 domain transcription factor AP2-HS
Pf3D7_13_v3	1695053	ATTT	A,AT,ATT,ATTTT,ATTTTT,ATTTTTT	1	1	1	1	1	1	1	1	1	upstream_gene_variant	MODIFIER	PF3D7_1342900	AP2 domain transcription factor AP2-HS
Pf3D7_13_v3	1699319	A	G,T,AG,AT,AAG,AGT	1	1	1	1	1	1	1	1	1	upstream_gene_variant	MODIFIER	PF3D7_1343200	tRNA guanosine-2'-O-methyltransferase, putative
Pf3D7_13_v3	1779089	CAA	C,CA,CAAAAAAAA,CAAAAAAAAAAA,CAAAAAAAAAAAAA	1	1	1	1	1	1	1	1	1	5_prime_UTR_variant	MODIFIER	PF3D7_1344300	zinc finger protein, putative
Pf3D7_13_v3	1781944	CA	CAA,C,CAAA,CAAAA,CAAAAA,CAAAAAAAA	1	1	1	1	1	1	1	1	1	upstream_gene_variant	MODIFIER	PF3D7_1344300	zinc finger protein, putative
Pf3D7_13_v3	1783465	GT	G,GTT,GTTT,GTTTT,GTTTTT,GTTTTTT	1	1	1	1	1	1	1	1	1	upstream_gene_variant	MODIFIER	PF3D7_1344300	zinc finger protein, putative
Pf3D7_13_v3	1783844	GAA	G,GA,GAAA,GAAAA,GAAAAA,GAAAAAA	1	1	1	1	1	1	1	1	1	upstream_gene_variant	MODIFIER	PF3D7_1344300	zinc finger protein, putative
Pf3D7_13_v3	1784575	GAA	G,GAAA,GA	1	1	1	1	1	1	1	1	1	upstream_gene_variant	MODIFIER	PF3D7_1344300	zinc finger protein, putative
Pf3D7_13_v3	1786825	TAA	T,TA,TAAA,TAAAA,TAAAAA	1	1	1	1	1	1	1	1	1	5_prime_UTR_variant	MODIFIER	PF3D7_1344400	conserved Plasmodium protein, unknown function
Pf3D7_13_v3	1790787	A	AT,ATAAAAAAAAAAAAAAAAAAAAAAAAAT	1	1	1	1	1	1	1	1	1	upstream_gene_variant	MODIFIER	PF3D7_1344400	conserved Plasmodium protein, unknown function
Pf3D7_13_v3	1790812	A	T,AAAAAAAAAAAAAAAAAAAAAAAAAAAAAAAAAAAAAAAAAAAAAAAAAAAAAAAAAAAAAAAAAAAAAAAAAAAAAAAAAAAAAAAAAAAAAC,AAAAAAAAAAAAAAAAAAAAAAAAAAAAAAAAAAAAAAAAAAAAAAAAAAAAAAAAAAAAAAAAAAAAAAAAAAAAAAAAAAAAAAAAAAAAACAAAAAAAAAAAAAAAAAAAAAAAAG	1	1	1	1	1	1	1	1	1	upstream_gene_variant	MODIFIER	PF3D7_1344400	conserved Plasmodium protein, unknown function
Pf3D7_13_v3	1800621	GA	G,GAA,GAAA,GAAAA,GAAAAA	1	1	1	1	1	1	1	1	1	5_prime_UTR_variant	MODIFIER	PF3D7_1344900	conserved Plasmodium protein, unknown function
Pf3D7_13_v3	1837227	G	GA,GAA,GAAAA	1	1	1	1	1	1	1	1	1	upstream_gene_variant	MODIFIER	PF3D7_1345900	kinetochore protein SPC25, putative
Pf3D7_13_v3	1840947	A	AT,ATT,ATTT,ATTTTT,ATTTTTT,ATTTTTTT	1	1	1	1	1	1	1	1	1	upstream_gene_variant	MODIFIER	PF3D7_1345900	kinetochore protein SPC25, putative
Pf3D7_13_v3	1847855	CT	CTT,C,GT,TT,CTTT,CTTTT	1	1	1	1	1	1	1	1	1	5_prime_UTR_variant	MODIFIER	PF3D7_1346200	nuclear import protein MOG1, putative
Pf3D7_13_v3	1893040	G	GT,T,GTT,GTTT,GTTTT,GTTTTT	1	1	1	1	1	1	1	1	1	upstream_gene_variant	MODIFIER	PF3D7_1347200	nucleoside transporter 1
Pf3D7_13_v3	1893331	G	GTTTTTTTTTTT,GTTTTTTTTTTTT,GTTTTTTTTTTTTT,GTTTTTTTTTTTTTT,GTTTTTTTTTTTTTTT,GTTTTTTTTTTTTTTTT	1	1	1	1	1	1	1	1	1	upstream_gene_variant	MODIFIER	PF3D7_1347200	nucleoside transporter 1
Pf3D7_13_v3	1893862	GA	G,GAA,AA,GAAA,GAAAA	1	1	1	1	1	1	1	1	1	splice_region_variant&intron_variant	LOW	PF3D7_1347300	conserved Plasmodium membrane protein, unknown function
Pf3D7_13_v3	1895266	CA	C,CAA,CAAA,CAAAA,CAAAAA,CAAAAAA	1	1	1	1	1	1	1	1	1	upstream_gene_variant	MODIFIER	PF3D7_1347200	nucleoside transporter 1
Pf3D7_13_v3	1906162	AATATAT	A,AAT,AATAT	1	1	1	1	1	1	1	1	1	upstream_gene_variant	MODIFIER	PF3D7_1347500	DNA/RNA-binding protein Alba 4
Pf3D7_13_v3	1948059	CA	CAA,AA,C	1	1	1	1	1	1	1	1	1	upstream_gene_variant	MODIFIER	PF3D7_1348400	conserved Plasmodium membrane protein, unknown function
Pf3D7_13_v3	1948810	GAAA	GAA,GAAAA,G,GAAAAA	1	1	1	1	1	1	1	1	1	upstream_gene_variant	MODIFIER	PF3D7_1348400	conserved Plasmodium membrane protein, unknown function
Pf3D7_13_v3	1959272	T	TAAAAAAA,TAAAAAAAA,TAAAAAAAAAAAAA,TAAAAAAAAAAAAAA,TAAAAAAAAAAAAAAA,TAAAAAAAAAAAAAAAAA	0	0	1	0	0	0	0	0	0	upstream_gene_variant	MODIFIER	PF3D7_1348700	WD repeat-containing protein 16, putative
Pf3D7_13_v3	1971347	AAT	A,TAT,AATAT	0	1	0	0	1	0	1	1	0	upstream_gene_variant	MODIFIER	PF3D7_1348900	conserved Plasmodium protein, unknown function
Pf3D7_13_v3	1976167	AAT	A	1	1	0	0	1	0	1	1	1	upstream_gene_variant	MODIFIER	PF3D7_1349200	glutamate--tRNA ligase
Pf3D7_13_v3	2000213	AT	A,ATT,TT,ATTT,ATTTTTTTT,ATATTTTTTTT	1	1	1	1	1	0	1	1	1	upstream_gene_variant	MODIFIER	PF3D7_1349500	conserved Plasmodium protein, unknown function
Pf3D7_13_v3	2004910	GT	G,GTTTTTTTTT	1	0	1	1	1	0	1	1	1	upstream_gene_variant	MODIFIER	PF3D7_1349900	conserved Plasmodium protein, unknown function
Pf3D7_13_v3	2022133	G	T,GTTTTTTTTTTTTTTTTTTT	0	1	1	0	0	0	1	0	1	upstream_gene_variant	MODIFIER	PF3D7_1350500	conserved Plasmodium protein, unknown function
Pf3D7_13_v3	2026118	T	TAAAAAAAAAA,TAAAAAAAAAAAA,TAAAAAAAAAAAAAAAAAAAAAAAAAAAAAA,TAAAAAAAAAAAAAAAAAAAAAAAAAAAAAAA,TAAAAAAAAAAAAAAAAAAAAAAAAAAAAAAAAA,TAAAAAAAAAAAAAAAAAAAAAAAAAAAAAAAAAAA	1	1	1	1	1	1	1	1	1	upstream_gene_variant	MODIFIER	PF3D7_1350800	conserved Plasmodium protein, unknown function
Pf3D7_13_v3	2031291	TAA	T,TA,TAAA,TAAAA,TAAAAA,TAAAAAA	1	1	1	1	1	1	1	1	1	upstream_gene_variant	MODIFIER	PF3D7_1350900	AP2 domain transcription factor AP2-O4, putative
Pf3D7_13_v3	2079528	ATT	A,AT,ATTT,ATTTT,ATTTTT,ATTTTTT	1	1	1	1	1	1	1	1	1	5_prime_UTR_variant	MODIFIER	PF3D7_1352100	ABC transporter B family member 6, putative
Pf3D7_13_v3	2093911	AAT	A,TAT,AATAT	1	1	1	1	1	1	1	1	1	downstream_gene_variant	MODIFIER	PF3D7_1352400	nucleoporin NUP176, putative
Pf3D7_13_v3	2096878	GAA	G,GA,GAAA,GAAAA,GAAAAA,AAA	1	1	1	1	1	1	1	1	1	upstream_gene_variant	MODIFIER	PF3D7_1352500	thioredoxin-related protein, putative
Pf3D7_13_v3	2157864	C	CT,G,A,CTTTTTTTTTTTTTTTTTTTTTTTTTTTTTTTTTTTTTTT,CTTTTTTTTTTTTTTTTTTTTTTTTTTTTTTTTTGTTTTT	0	1	1	0	1	1	0	0	1	upstream_gene_variant	MODIFIER	PF3D7_1354000	conserved Plasmodium protein, unknown function
Pf3D7_13_v3	2172515	TAA	T,TA,TAAA,TAAAA,TAAAAA,TAAAAAAA	1	1	1	1	1	1	1	1	1	upstream_gene_variant	MODIFIER	PF3D7_1354300	large subunit rRNA methyltransferase, putative
Pf3D7_13_v3	2173723	C	CTTTTTT,CTTTTTTTTTTTTT,CTTTTTTTTTTTTTTT,CTTTTTTTTTTTTTTTT,CTTTTTTTTTTTTTTTTT,CTTTTTTTTTTTTTTTTTTTTTTTTTTTTTTTTT	1	1	1	1	1	1	1	1	1	upstream_gene_variant	MODIFIER	PF3D7_1354400	V-type proton ATPase 21 kDa proteolipid subunit, putative
Pf3D7_13_v3	2346631	A	ATTTTTTTTTTTTTTTTTTTTTTTT,ATTTTTTTTTTTTTTTTTTTTTTTTT,ATTTTTTTTTTTTTTTTTTTTTTTTTT,ATTTTTTTTTTTTTTTTTTTTTTTTTTTT,ATTTTTTTTTTTTTTTTTTTTTTTTTTTTTT,ATTTTTTTTTTTTTTTTTTTTTTTTTTTTTTTTTTTTTT	1	1	1	0	1	1	1	1	1	5_prime_UTR_variant	MODIFIER	PF3D7_1359000	conserved Plasmodium protein, unknown function
Pf3D7_13_v3	2353573	GT	G,TT	1	1	1	0	1	1	1	1	1	upstream_gene_variant	MODIFIER	PF3D7_1359100	riboflavin kinase, putative
Pf3D7_13_v3	2359046	A	ATTTTTTTTTTTTTTTTTTTTTTTTTTTTTTTTTT,ATTTTTTTTTTTTTTTTTTTTTTTTTTTTTTTTTTT,ATTTTTTTTTTTTTTTTTTTTTTTTTTTTTTTTTTTT,ATTTTTTTTTTTTTTTTTTTTTTTTTTTTTTTTTTTTT,ATTTTTTTTTTTTTTTTTTTTTTTTTTTTTTTTTTTTTTT,ATTTTTTTTTTTTTTTTTTTTTTTTTTTTTTTTTTTTTTTTTTTTTTTTTT	1	1	1	1	1	1	1	1	1	3_prime_UTR_variant	MODIFIER	PF3D7_1359400	CUGBP Elav-like family member 1
Pf3D7_13_v3	2367242	TAA	TA,T,TAAA,AAA,TAAAA	1	1	1	1	1	1	1	1	1	upstream_gene_variant	MODIFIER	PF3D7_1359400	CUGBP Elav-like family member 1
Pf3D7_13_v3	2367433	CAA	C,CA,CAAA,AAA,CAAAA,CAAAAA	1	1	1	1	1	1	1	1	1	upstream_gene_variant	MODIFIER	PF3D7_1359400	CUGBP Elav-like family member 1
Pf3D7_13_v3	2370064	AT	A,ATT,ATTT,ATTTT,ATTTTT,ATTTTTT	1	1	1	1	1	1	1	1	1	5_prime_UTR_variant	MODIFIER	PF3D7_1359600	conserved Plasmodium protein, unknown function
Pf3D7_13_v3	2371557	C	CA,CAAAA,CAAAAAAAA,CAAAAAAAAA,CAAAAAAAAAA,CAAAAAAAAAAAAAAA	1	1	1	1	1	1	1	1	1	5_prime_UTR_variant	MODIFIER	PF3D7_1359600	conserved Plasmodium protein, unknown function
Pf3D7_13_v3	2379967	GTT	GTTT,GTTTT,G,GT,TTT,GTTTTT	1	1	1	1	1	1	1	1	1	upstream_gene_variant	MODIFIER	PF3D7_1359700	conserved Plasmodium protein, unknown function
Pf3D7_13_v3	2433133	CAAAA	C,CA,CAAA,CAA,AAAAA,CAAAAA	1	1	1	1	1	1	1	1	1	upstream_gene_variant	MODIFIER	PF3D7_1360700	E3 SUMO-protein ligase PIAS, putative
Pf3D7_13_v3	2453816	A	T,ATTTTTTTTTTTTT,ATTTTTTTTTTTTTT,ATTTTTTTTTTTTTTT,ATTTTTTTTTTTTTTTT	1	1	1	1	1	1	1	1	1	upstream_gene_variant	MODIFIER	PF3D7_1361200	conserved Plasmodium protein, unknown function
Pf3D7_13_v3	2465865	A	AT,ATTT,ATTTT,ATTTTT,ATTTTTTTT,ATTTTTTTTT	1	1	1	1	1	1	1	1	1	upstream_gene_variant	MODIFIER	PF3D7_1361400	actin-depolymerizing factor 2
Pf3D7_13_v3	2472575	C	CA,CAAAA,CAAAAA,CAAAAAA,CAAAAAAA,CAAAAAAAAAAAAAAAAAAAAAAAAAAAAAAAAAAAA	2	2	2	2	2	2	2	2	2	upstream_gene_variant	MODIFIER	PF3D7_1361500	PH domain-containing protein, putative
Pf3D7_13_v3	2492631	TTA	T,TTATA	1	1	1	1	1	1	1	1	1	5_prime_UTR_variant	MODIFIER	PF3D7_1362300	transmembrane and coiled-coil domain-containing protein 1, putative
Pf3D7_13_v3	2495387	A	ATATATATATATATATATGTAGGTATTAAAATTATTATGAAATATAGAACGAACTAAAAAAAAAAAAATAAAAAATAAAAATATTTTTAAGCTTAATAATTTGTTATATATATATATATATATATATATATATAAATATATTAATATT,ATATATATATATATATATGTAGGTATTAAAATTATTATGAAATATAGAACGAACTAAAAAAAAAAAAATAAAAAATAAAAATATTTTTAATCTTAATAATTTGTTATATATATATATATATATATATATATATAAATATATTAATATT,ATATATATATATATATATGTAGGTATTAAAATAATTATGAAATATAGAACGAACAAAAAAAAAAAAAATAAAAAATAAAAATATTTTTAAGCTTAATAATT…	1	1	1	1	1	1	1	1	1	5_prime_UTR_variant	MODIFIER	PF3D7_1362400	calpain
Pf3D7_13_v3	2508889	T	A	1	1	1	1	1	1	1	1	1	upstream_gene_variant	MODIFIER	PF3D7_1362700	conserved Plasmodium protein, unknown function
Pf3D7_13_v3	2514270	G	GATGAGGATGATGATGAAAATGATGATA,A	1	1	1	1	1	1	1	1	1	missense_variant	MODERATE	PF3D7_1362700	conserved Plasmodium protein, unknown function
Pf3D7_13_v3	2535720	T	TAAAAA,TAAAAAA,TAAAAAAA,TAAAAAAAA,TAAAAAAAAA,TAAAAAAAAAAAAA	0	1	0	0	1	1	0	0	0	frameshift_variant	HIGH	PF3D7_1363000	conserved Plasmodium protein, unknown function
Pf3D7_13_v3	2578340	TTA	T,TTATA	0	0	1	1	0	0	1	0	0	upstream_gene_variant	MODIFIER	PF3D7_1364200	nucleoporin NUP205, putative
Pf3D7_13_v3	2593625	GTAA	G,GTAATAA	0	1	1	0	0	0	0	1	1	disruptive_inframe_insertion	MODERATE	PF3D7_1364400	conserved Plasmodium protein, unknown function
Pf3D7_13_v3	2616072	A	ATTTTTTTT,ATTTTTTTTTT,ATTTTTTTTTTT,ATTTTTTTTTTTT,ATTTTTTTTTTTTT,ATTTTTTTTTTTTTTT	1	1	1	0	1	1	1	1	1	3_prime_UTR_variant	MODIFIER	PF3D7_1365400	adenylyltransferase and sulfurtransferase UBA4, putative
Pf3D7_13_v3	2651761	CAT	C,AAT,CATAT	0	0	0	0	0	1	0	0	0	downstream_gene_variant	MODIFIER	PF3D7_1366400	rhoptry protein RHOP148
Pf3D7_13_v3	2671358	CAAA	C,CA,CAA	1	1	1	1	1	1	1	1	1	5_prime_UTR_variant	MODIFIER	PF3D7_1366800	phosphatidylserine synthase
Pf3D7_13_v3	2671944	G	GA,GAA,GAAA	1	1	1	1	1	1	1	1	1	upstream_gene_variant	MODIFIER	PF3D7_1366800	phosphatidylserine synthase
Pf3D7_13_v3	2677918	T	A	1	1	1	1	1	1	1	1	1	missense_variant	MODERATE	PF3D7_1366900	conserved protein, unknown function
Pf3D7_13_v3	2680741	ATTT	A,AT,ATT	1	1	1	1	1	1	1	1	1	5_prime_UTR_variant	MODIFIER	PF3D7_1367000	suppressor of kinetochore protein 1
Pf3D7_13_v3	2684445	A	ATTTTTT,ATTTTTTT,ATTTTTTTTTT,ATTTTTTTTTTT,ATTTTTTTTTTTT,ATTTTTTTTTTTTT	1	1	1	1	1	1	1	1	1	upstream_gene_variant	MODIFIER	PF3D7_1367000	suppressor of kinetochore protein 1
Pf3D7_13_v3	2722426	G	GTTTTTTTTTTTTTT	1	1	0	0	1	0	1	1	1	upstream_gene_variant	MODIFIER	PF3D7_1368400	ribosomal protein L1, putative
Pf3D7_13_v3	2736798	GAAAAA	G,GAAAA,GAA,GAAA,AAAAAA,GAAAAAA	1	1	0	1	1	1	1	1	1	upstream_gene_variant	MODIFIER	PF3D7_1368800	DNA repair endonuclease XPF, putative
Pf3D7_13_v3	2742712	GTA	G,GTATA	1	1	0	1	1	1	1	1	1	downstream_gene_variant	MODIFIER	PF3D7_1368900	conserved protein, unknown function
Pf3D7_13_v3	2779440	GAA	G,GA,GAAA,GAAAA,GAAAAA,GAAAAAA	1	1	1	1	1	1	1	1	1	upstream_gene_variant	MODIFIER	PF3D7_1369600	conserved Plasmodium protein, unknown function
Pf3D7_13_v3	2779878	A	ATT,ATTT,ATTTTT,ATTTTTTT	1	1	1	1	1	1	1	1	1	upstream_gene_variant	MODIFIER	PF3D7_1369600	conserved Plasmodium protein, unknown function
Pf3D7_13_v3	2796854	A	T	1	1	1	1	1	1	1	1	1	upstream_gene_variant	MODIFIER	PF3D7_1370900	non-coding RNA
Pf3D7_13_v3	2808449	CTA	C,CTATA,CTATATA	1	1	1	1	1	1	1	1	1	3_prime_UTR_variant	MODIFIER	PF3D7_1371500	probable protein, unknown function
Pf3D7_13_v3	2826595	CATATAT	C,CATAT,CAT,CATATATAT,CATATATATAT	1	0	1	1	1	1	1	1	1	upstream_gene_variant	MODIFIER	PF3D7_1371800	Plasmodium exported protein, unknown function
Pf3D7_13_v3	2827784	TTA	T,TTATA,TTATATA,TTATATATATATA	1	0	1	1	1	1	1	1	1	upstream_gene_variant	MODIFIER	PF3D7_1371800	Plasmodium exported protein, unknown function
Pf3D7_13_v3	2846593	AATATATATAT	A,AAT,AATAT	1	1	1	1	1	1	1	1	1	3_prime_UTR_variant	MODIFIER	PF3D7_1372300	Plasmodium exported protein (PHISTa-like)
Pf3D7_13_v3	2847816	C	CAAAAA,CAAAAAAA,CAAAAAAAAA	1	1	1	1	1	1	1	1	1	upstream_gene_variant	MODIFIER	PF3D7_1372200	histidine-rich protein III
Pf3D7_13_v3	2847944	GTTT	G,GT,GTT,GTTTT	1	1	1	1	1	1	1	1	1	upstream_gene_variant	MODIFIER	PF3D7_1372400	acyl-CoA synthetase
Pf3D7_13_v3	2913837	C	T	1	0	0	0	0	1	0	0	0	intergenic_region	MODIFIER	PF3D7_1373500	erythrocyte membrane protein 1, PfEMP1
Pf3D7_13_v3	2923306	T	G	1	0	0	0	0	1	0	0	0	intergenic_region	MODIFIER	PF3D7_1373500	erythrocyte membrane protein 1, PfEMP1
Pf3D7_13_v3	2923879	TAGGGTTTAGGGTTC	T	1	0	0	0	0	1	0	0	0	intergenic_region	MODIFIER	PF3D7_1373500	erythrocyte membrane protein 1, PfEMP1
Pf3D7_13_v3	2924490	T	C	1	0	0	0	0	1	0	0	0	intergenic_region	MODIFIER	PF3D7_1373500	erythrocyte membrane protein 1, PfEMP1
Pf3D7_13_v3	2924504	T	C	1	0	0	0	0	1	0	0	0	intergenic_region	MODIFIER	PF3D7_1373500	erythrocyte membrane protein 1, PfEMP1
Pf3D7_13_v3	2924511	T	C	1	0	0	0	0	1	0	0	0	intergenic_region	MODIFIER	PF3D7_1373500	erythrocyte membrane protein 1, PfEMP1
Pf3D7_13_v3	2924533	AT	A	1	0	0	0	0	1	0	0	0	intergenic_region	MODIFIER	PF3D7_1373500	erythrocyte membrane protein 1, PfEMP1
Pf3D7_13_v3	2924760	T	G	1	0	0	0	0	1	0	0	0	intergenic_region	MODIFIER	PF3D7_1373500	erythrocyte membrane protein 1, PfEMP1
Pf3D7_13_v3	2925029	T	C	1	0	0	0	0	1	0	0	0	intergenic_region	MODIFIER	PF3D7_1373500	erythrocyte membrane protein 1, PfEMP1
Pf3D7_14_v3	266	AAAACCTGAACCCT	A	1	1	1	1	1	1	1	0	1	upstream_gene_variant	MODIFIER	PF3D7_1400100	erythrocyte membrane protein 1 (PfEMP1), pseudogene
Pf3D7_14_v3	300	G	A	1	1	1	1	1	1	1	0	1	upstream_gene_variant	MODIFIER	PF3D7_1400100	erythrocyte membrane protein 1 (PfEMP1), pseudogene
Pf3D7_14_v3	50444	G	C,GA,GAAAAAAA	1	1	1	1	1	1	1	1	1	upstream_gene_variant	MODIFIER	PF3D7_1401300	epoxide hydrolase 2
Pf3D7_14_v3	54606	TTA	T,ATA,TTATA	1	1	1	1	1	1	1	1	1	upstream_gene_variant	MODIFIER	PF3D7_1401300	epoxide hydrolase 2
Pf3D7_14_v3	68812	A	AAT	0	0	0	0	1	0	0	0	0	upstream_gene_variant	MODIFIER	PF3D7_1401600	Plasmodium exported protein (PHISTb), unknown function
Pf3D7_14_v3	77329	T	TA,TAAAAAAAAAAAA,TAAAAAAAAAAAAA,TAAAAAAAAAAAAAA,TAAAAAAAAAAAAAAAAA,TAAAAAAAAAAAAAAAAAAAAAA	1	1	0	1	1	1	1	1	1	splice_region_variant&intron_variant	LOW	PF3D7_1402000	DHH phosphoesterase, putative
Pf3D7_14_v3	84124	ATT	A,ATTT,ATTTT,ATTTTT,ATTTTTT,ATTTTTTT	1	1	0	1	1	1	1	1	1	upstream_gene_variant	MODIFIER	PF3D7_1402000	DHH phosphoesterase, putative
Pf3D7_14_v3	94244	A	AAT,AATAT,AATATAT,AT	1	0	1	1	1	1	1	1	1	5_prime_UTR_variant	MODIFIER	PF3D7_1402500	ribosomal protein S27a, putative
Pf3D7_14_v3	96082	CAT	C,CATAT	0	0	1	1	1	1	1	1	1	upstream_gene_variant	MODIFIER	PF3D7_1402400	zinc finger protein, putative
Pf3D7_14_v3	97733	AAT	A,TAT,AATATATATATATATATAT,AATATATATATATATATATAT	1	0	1	1	1	1	1	1	1	upstream_gene_variant	MODIFIER	PF3D7_1402500	ribosomal protein S27a, putative
Pf3D7_14_v3	99363	AT	A,ATT,ATTT,ATTTT,ATTTTT,ATTTTTT	1	0	1	1	1	1	1	1	1	upstream_gene_variant	MODIFIER	PF3D7_1402500	ribosomal protein S27a, putative
Pf3D7_14_v3	109928	ATT	A,AT,TTT,ATTT,ATTTT,ATTTTT	1	1	1	1	1	1	1	1	1	upstream_gene_variant	MODIFIER	PF3D7_1403000	radial spoke protein 3, putative
Pf3D7_14_v3	132904	G	T,GT,GTTTT,C	1	1	1	1	1	1	0	1	1	upstream_gene_variant	MODIFIER	PF3D7_1403500	dynein light chain, putative
Pf3D7_14_v3	143897	A	ATT,ATTT,ATTTT,ATTTTT,ATTTTTTTT,ATTTTTTTTT	1	1	1	1	1	1	1	1	1	upstream_gene_variant	MODIFIER	PF3D7_1403800	nuclear formin-like protein MISFIT, putative
Pf3D7_14_v3	149172	A	AT,ATT,ATTT,ATTTT,ATTTTTTTTTT,ATTTTTTTTTTTTTTT	1	1	1	1	1	1	1	1	1	upstream_gene_variant	MODIFIER	PF3D7_1404100	cytochrome c, putative
Pf3D7_14_v3	156739	C	CAAAAAAAAAAAAAAAAAAAAA,CAAAAAAAAAAAAAAAAAAAAAAA,CAAAAAAAAAAAAAAAAAAAAAAAA,CAAAAAAAAAAAAAAAAAAAAAAAAAAAAA,CAAAAAAAAAAAAAAAAAAAAAAAAAAAAAAAA,CAAAAAAAAAAAAAAAAAAAAAAAAAAAAAAAAAA	1	1	1	1	1	1	1	1	1	downstream_gene_variant	MODIFIER	PF3D7_1404400	ribosomal protein L16, mitochondrial, putative
Pf3D7_14_v3	169201	GA	GAA,GAAA,G,AA	1	1	1	1	1	1	1	1	1	5_prime_UTR_variant	MODIFIER	PF3D7_1404900	conserved Plasmodium protein, unknown function
Pf3D7_14_v3	281437	A	ATTT,ATTTT,ATTTTT,ATTTTTTTT,ATTTTTTTTT,ATTTTTTTTTT	1	1	1	1	1	1	1	1	1	upstream_gene_variant	MODIFIER	PF3D7_1407600	conserved Plasmodium protein, unknown function
Pf3D7_14_v3	282190	TA	T,TAA,TAAA,TAAAA	1	1	1	1	1	1	1	1	1	upstream_gene_variant	MODIFIER	PF3D7_1407600	conserved Plasmodium protein, unknown function
Pf3D7_14_v3	365091	T	TAAAAAAAAAAAAA,TAAAAAAAAAAAAAAA,TAAAAAAAAAAAAAAAAA,TAAAAAAAAAAAAAAAAAAAAAAAAAAA	0	0	2	0	0	0	0	2	0	upstream_gene_variant	MODIFIER	PF3D7_1409200	conserved Plasmodium protein, unknown function
Pf3D7_14_v3	428638	CAT	C,CATAT	0	0	0	1	0	1	0	0	0	3_prime_UTR_variant	MODIFIER	PF3D7_1410600	eukaryotic translation initiation factor 2 subunit gamma, putative
Pf3D7_14_v3	484247	T	A	1	1	1	1	1	1	1	1	1	upstream_gene_variant	MODIFIER	PF3D7_1411800	conserved Plasmodium protein, unknown function
Pf3D7_14_v3	492999	TTA	T,ATA,TTATA	1	1	1	1	1	1	1	1	1	upstream_gene_variant	MODIFIER	PF3D7_1412200	MORN repeat protein, putative
Pf3D7_14_v3	493377	TA	T,TAA,TAAA,TAAAA,TAAAAA	1	1	1	1	1	1	1	1	1	upstream_gene_variant	MODIFIER	PF3D7_1412200	MORN repeat protein, putative
Pf3D7_14_v3	503016	C	CAA,CAAAAAAAAAAAAAAAAAAA	1	1	1	1	1	1	1	1	1	splice_region_variant&intron_variant	LOW	PF3D7_1412400	conserved Plasmodium protein, unknown function
Pf3D7_14_v3	536381	ATT	A,AT,ATTT,ATTTT,ATTTTT,ATTTTTT	1	1	1	1	1	1	1	1	1	upstream_gene_variant	MODIFIER	PF3D7_1413200	conserved Plasmodium protein, unknown function
Pf3D7_14_v3	572441	G	GTT,GTTT,GTTTTT,GTTTTTTT,GTTTTTTTTT	1	1	1	1	1	1	1	1	1	upstream_gene_variant	MODIFIER	PF3D7_1414400	serine/threonine protein phosphatase PP1
Pf3D7_14_v3	572810	AAT	A,AATAT,ATAT,AATATAT,AATATATAT	1	1	1	1	1	1	1	1	1	upstream_gene_variant	MODIFIER	PF3D7_1414400	serine/threonine protein phosphatase PP1
Pf3D7_14_v3	573037	CTATA	C,CTA	1	1	1	1	1	1	1	1	1	upstream_gene_variant	MODIFIER	PF3D7_1414400	serine/threonine protein phosphatase PP1
Pf3D7_14_v3	573767	GA	GAA,G,GAAA	1	1	1	1	1	1	1	1	1	5_prime_UTR_variant	MODIFIER	PF3D7_1414400	serine/threonine protein phosphatase PP1
Pf3D7_14_v3	573828	TTATATA	T,TTA,TTATA	1	1	1	1	1	1	1	1	1	5_prime_UTR_variant	MODIFIER	PF3D7_1414400	serine/threonine protein phosphatase PP1
Pf3D7_14_v3	588109	AATAT	A,AAT,AATATAT	1	1	1	1	1	1	1	1	1	5_prime_UTR_variant	MODIFIER	PF3D7_1414500	atypical protein kinase, ABC-1 family, putative
Pf3D7_14_v3	607437	A	T,AT	1	1	1	1	1	1	0	1	1	upstream_gene_variant	MODIFIER	PF3D7_1414900	ATP-dependent protease, putative
Pf3D7_14_v3	607453	A	T	1	1	1	1	1	1	0	1	1	upstream_gene_variant	MODIFIER	PF3D7_1414900	ATP-dependent protease, putative
Pf3D7_14_v3	623828	CT	C,CTT,CTTT,TT	1	1	1	1	1	1	1	1	1	downstream_gene_variant	MODIFIER	PF3D7_1415400	Btz domain-containing protein, putative
Pf3D7_14_v3	664200	G	GA,GAA	1	1	1	1	1	1	1	1	1	upstream_gene_variant	MODIFIER	PF3D7_1416500	NADP-specific glutamate dehydrogenase
Pf3D7_14_v3	681822	ATATGTATG	A,ATATG,GTATGTATG,ATATGTATGTATG	1	0	0	1	1	0	0	0	0	upstream_gene_variant	MODIFIER	PF3D7_1416600	conserved Plasmodium protein, unknown function
Pf3D7_14_v3	776376	CAA	C,CAAA	0	0	0	0	0	0	0	0	1	3_prime_UTR_variant	MODIFIER	PF3D7_1418200	conserved Plasmodium protein, unknown function
Pf3D7_14_v3	793037	TA	AA,T,TAA	1	1	1	1	1	1	1	1	1	upstream_gene_variant	MODIFIER	PF3D7_1419000	conserved Plasmodium protein, unknown function
Pf3D7_14_v3	814921	TAA	T,TA,TAAA	1	0	0	0	0	0	0	0	0	upstream_gene_variant	MODIFIER	PF3D7_1419400	conserved Plasmodium membrane protein, unknown function
Pf3D7_14_v3	817556	C	CAAAAAAAAAA,CAAAAAAAAAAA,CAAAAAAAAAAAA,CAAAAAAAAAAAAA,CAAAAAAAAAAAAAA,CAAAAAAAAAAAAAAA	1	1	1	1	1	1	0	1	0	upstream_gene_variant	MODIFIER	PF3D7_1419500	conserved Plasmodium protein, unknown function
Pf3D7_14_v3	854673	A	ATTTTTTTTTTTTTTTTTTTTTTTTT,ATTTTTTTTTTTTTTTTTTTTTTTTTTTT	1	1	0	0	0	1	1	0	1	upstream_gene_variant	MODIFIER	PF3D7_1420500	protein GPR89, putative
Pf3D7_14_v3	856155	A	AT,ATTTTTTTTTTTTTTTTTTTTTTTTTTTTTTTTTGTT,ATTTTTTTTTTTTTTTTTTTTTTTTTTTTTTTTTTTTTTGTT,ATTTTTTTTTTTTTTTTTTTTTTTTTTTTTTTTTTTTTTTTTTTTTTTTGTT,ATTTTTTTTTTTTTTTTTTTTTTTTTTTTTTTTTTTTTTTTTTTTTTGTT,ATTTTTTTTTTTTTTTTTTTTTTTTTTTTTTTTTTTTTTTTTTTTTTTGTT	1	1	0	0	0	1	1	0	1	5_prime_UTR_variant	MODIFIER	PF3D7_1420600	pantothenate kinase 1
Pf3D7_14_v3	866193	G	A,GA,GAA,GAAA,GAAAAAAAAAAAAAAAAAAAAAAAA,GAAAAAAAAAAAAAAAAAAAAAAAAAA	1	1	1	1	1	0	1	1	1	upstream_gene_variant	MODIFIER	PF3D7_1420800	dynein light chain, putative
Pf3D7_14_v3	868949	C	CA,CAA,CAAA,CAAAAAA,CAAAAAAAA,CAAAAAAAAAA	1	1	1	1	1	0	1	1	1	5_prime_UTR_variant	MODIFIER	PF3D7_1421000	DIX domain-containing protein, putative
Pf3D7_14_v3	906893	A	AT,ATT,ATTT,ATTTT,ATTTTTT,ATTTTTTTTTTTTTTTTTTTTTTTTTTTTT	0	0	0	1	1	0	1	1	0	upstream_gene_variant	MODIFIER	PF3D7_1422600	conserved Plasmodium protein, unknown function
Pf3D7_14_v3	920067	CA	C,CAA,CAAA,CAAAAA,CAAAAAAAAAAA	0	0	1	0	1	1	1	0	0	upstream_gene_variant	MODIFIER	PF3D7_1422800	actin-related protein ARP4
Pf3D7_14_v3	927404	CA	C,CAA,CAAAAAAAAAAAAAAAAAAAAAAAAAA,CAAAAAAAAAAAAAAAAAAAAAAAAAAAA,CAAAAAAAAAAAAAAAAAAAAAAAAAAAAA,CAAAAAAAAAAAAAAAAAAAAAAAAAAA	1	1	1	1	1	1	1	1	1	upstream_gene_variant	MODIFIER	PF3D7_1423000	nucleolar GTP-binding protein 2, putative
Pf3D7_14_v3	928877	CA	CAA,C,AA,CAAAAAAAAAAAAAAAAAAAAAAAAAAAAAAAAAAAAAAAAAA,CAAAAAAAAAAAAAAAAAAAAAAAAAAAAAAAAAAAAAAAAAAA,CAAAAAAAAAAAAAAAAAAAAAAAAAAAAAAAAAAATTTAAAAAAAA	1	1	1	1	1	1	0	1	1	5_prime_UTR_variant	MODIFIER	PF3D7_1423100	ankyrin-repeat protein, putative
Pf3D7_14_v3	940776	A	ATTTTTTT,ATTTTTTTT,ATTTTTTTTT,ATTTTTTTTTT,ATTTTTTTTTTT,ATTTTTTTTTTTT	1	1	1	1	1	1	1	1	1	upstream_gene_variant	MODIFIER	PF3D7_1423400	conserved Plasmodium membrane protein, unknown function
Pf3D7_14_v3	947137	A	ATTTT,ATTTTTTT,ATTTTTTTTT,ATTTTTTTTTTTTTTTTTTT	1	1	1	0	1	1	1	1	1	3_prime_UTR_variant	MODIFIER	PF3D7_1423500	conserved Plasmodium protein, unknown function
Pf3D7_14_v3	957133	TAAAA	T,TAAA,TA,TAA,TAAAAA,AAAAA	0	0	1	0	0	0	1	0	0	splice_donor_variant&intron_variant	HIGH	PF3D7_1423600	calcium-dependent protein kinase, putative
Pf3D7_14_v3	965968	G	A	1	1	1	1	1	1	1	1	1	upstream_gene_variant	MODIFIER	PF3D7_1423700	NTF2-like domain-containing protein, putative
Pf3D7_14_v3	966022	TTATA	T,TTA	1	1	1	1	1	1	1	1	1	upstream_gene_variant	MODIFIER	PF3D7_1423700	NTF2-like domain-containing protein, putative
Pf3D7_14_v3	966077	GTTTTT	G,GTTT,GTTTT	1	1	1	1	1	1	1	1	1	upstream_gene_variant	MODIFIER	PF3D7_1423700	NTF2-like domain-containing protein, putative
Pf3D7_14_v3	966773	C	CTTT	1	1	1	1	1	1	1	1	1	upstream_gene_variant	MODIFIER	PF3D7_1423700	NTF2-like domain-containing protein, putative
Pf3D7_14_v3	980979	AAT	A,AATAT	1	0	0	0	0	0	1	0	0	upstream_gene_variant	MODIFIER	PF3D7_1424100	60S ribosomal protein L5, putative
Pf3D7_14_v3	987492	A	ATTTTTTTTT,ATTTTTTTTTTT,ATTTTTTTTTTTT,ATTTTTTTTTTTTT,ATTTTTTTTTTTTTTTT,ATTTTTTTTTTTTTTTTT	1	1	1	0	1	0	1	1	0	upstream_gene_variant	MODIFIER	PF3D7_1425200	enoyl-CoA hydratase, putative
Pf3D7_14_v3	1030045	T	TAA,TAAA,TAAAA,TAAAAA,TAAAAAAAA,TAAAAAAAAAAAAAAAAAA	1	0	1	1	0	0	1	1	1	upstream_gene_variant	MODIFIER	PF3D7_1426300	dynein intermediate chain, putative
Pf3D7_14_v3	1039608	G	GTT,GTTT,GTTTTTT,GTTTTTTT,GTTTTTTTT,GTTTTTTTTTTT	1	1	1	1	1	1	1	1	1	5_prime_UTR_variant	MODIFIER	PF3D7_1426700	phosphoenolpyruvate carboxylase
Pf3D7_14_v3	1100384	TAA	TAAA,TAAAA,T,TA,AAA,TAAAAA	1	1	1	1	1	1	1	1	1	5_prime_UTR_variant	MODIFIER	PF3D7_1428100	WW domain-binding protein 11, putative
Pf3D7_14_v3	1117661	A	T,AAT	1	1	0	0	0	0	1	0	1	upstream_gene_variant	MODIFIER	PF3D7_1428400	WD and tetratricopeptide repeats protein 1, putative
Pf3D7_14_v3	1152949	G	T,GTTTTTTTTTTT,GTTTTTTTTTTTTTTT	1	1	1	1	1	1	1	0	1	upstream_gene_variant	MODIFIER	PF3D7_1429200	AP2 domain transcription factor AP2-O3, putative
Pf3D7_14_v3	1153878	GAT	G,GATAT,GATATAT,TAT,GATATATAT	1	1	1	1	1	1	1	0	1	upstream_gene_variant	MODIFIER	PF3D7_1429200	AP2 domain transcription factor AP2-O3, putative
Pf3D7_14_v3	1154613	CA	CAA,C,AA,CAAA,CAAAA,CAAAAA	1	1	1	1	1	1	1	0	1	upstream_gene_variant	MODIFIER	PF3D7_1429300	CPW-WPC family protein
Pf3D7_14_v3	1168146	A	ATTTTTTTTTTTT,ATTTTTTTTTTTTT,ATTTTTTTTTTT,ATTTTTTTTTTTTTTT,ATTTTTTTTTTTTTT,ATTTTTTTTTTTTTTTTT	1	1	1	1	1	1	1	0	1	3_prime_UTR_variant	MODIFIER	PF3D7_1429700	ribosomal protein L15, mitochondrial, putative
Pf3D7_14_v3	1170634	T	A,TAAAAAAAAAAAAAAAAAAA,TAAAAAAAAAAAAAAAAAAAA,TAAAAAAAAAAAAAAAAAAAAAA,TAAAAAAAAAAAAAAAAAAAAAAAAA	1	1	1	1	1	1	1	0	1	5_prime_UTR_variant	MODIFIER	PF3D7_1429800	coatomer subunit beta, putative
Pf3D7_14_v3	1204466	GT	GTT,G,TT	0	1	0	0	0	0	0	0	0	upstream_gene_variant	MODIFIER	PF3D7_1430300	acid phosphatase, putative
Pf3D7_14_v3	1259105	C	CAA,CAAA,CAAAA,CAAAAA,CAAAAAA,CAAAAAAAAA	0	0	1	1	1	0	0	0	1	5_prime_UTR_variant	MODIFIER	PF3D7_1432000	syntaxin, Qa-SNARE family
Pf3D7_14_v3	1339030	AATAT	A,AAT	1	1	1	1	1	1	1	0	1	5_prime_UTR_variant	MODIFIER	PF3D7_1433500	DNA topoisomerase 2
Pf3D7_14_v3	1339351	TA	TAA,T,TAAA,TAAAAA,TAAAA	1	1	1	1	1	1	1	0	1	5_prime_UTR_variant	MODIFIER	PF3D7_1433500	DNA topoisomerase 2
Pf3D7_14_v3	1340189	GT	G,GTT,TT,GTTT,GTTTT,GTTTTT	1	1	1	1	1	1	1	0	1	upstream_gene_variant	MODIFIER	PF3D7_1433500	DNA topoisomerase 2
Pf3D7_14_v3	1342731	C	CAAAAA,CAAAAAA,CAAAAAAA,CAAAAAAAA,CAAAAAAAAA,CAAAAAAAAAA	1	1	1	1	1	1	1	0	1	splice_region_variant&intron_variant	LOW	PF3D7_1433700	conserved Plasmodium protein, unknown function
Pf3D7_14_v3	1376311	A	AT,ATTTT,ATTTTT,ATTTTTT,ATTTTTTT,ATTTTTTTT	0	1	0	1	1	1	1	0	0	upstream_gene_variant	MODIFIER	PF3D7_1434200	calmodulin
Pf3D7_14_v3	1460951	CT	C,CTT,CTTTTTTTTTTTTTTTT,CTTTTTTTT	1	1	0	1	1	1	1	0	1	upstream_gene_variant	MODIFIER	PF3D7_1436100	conserved Plasmodium membrane protein, unknown function
Pf3D7_14_v3	1532206	TTA	T,TTATA	1	0	1	1	1	1	1	0	1	5_prime_UTR_variant	MODIFIER	PF3D7_1437800	trafficking protein particle complex subunit 5, putative
Pf3D7_14_v3	1535010	CA	C,CAAAAAAAAAAAAAAAAAAAACATAAA,CAAAAAAAAAAAAAAAAAAAACATAAAA,CAAAAAAAAAAAAAAAAAAAACATAAAAA,CAAAAAAAAAAAAAAAAAAAACATAAAAAAAAAAAA,CAAAAAAAAAAAAAAAAAAAACATAAAAAAAAAAAAAA	1	0	1	1	1	1	1	0	1	3_prime_UTR_variant	MODIFIER	PF3D7_1437900	HSP40, subfamily A
Pf3D7_14_v3	1540000	G	GTTTTTTTTTTTTTTTTT,GTTTTT,GTTTTTTT,GTTTTTTTTT,GTTTTTTTTTT,GTTTTTTTTTTT	1	0	1	1	1	1	1	0	1	upstream_gene_variant	MODIFIER	PF3D7_1438000	eukaryotic translation initiation factor eIF2A, putative
Pf3D7_14_v3	1614204	TA	T,CA,TAA,TAAA,TAAAA	1	1	1	1	1	1	1	0	1	upstream_gene_variant	MODIFIER	PF3D7_1439600	cytochrome c oxidase subunit NDUFA4, putative
Pf3D7_14_v3	1667692	CAT	C,CATAT,CATATAT	0	1	0	1	0	0	0	0	0	3_prime_UTR_variant	MODIFIER	PF3D7_1440800	major facilitator superfamily domain-containing protein, putative
Pf3D7_14_v3	1714654	AATTATATTAT	A,AATTAT	1	1	1	1	1	1	1	0	1	5_prime_UTR_variant	MODIFIER	PF3D7_1442300	tRNA import protein tRIP
Pf3D7_14_v3	1790711	AATAT	A,AAT,AATATAT,AATATATAT	0	0	0	0	0	1	0	0	0	upstream_gene_variant	MODIFIER	PF3D7_1443600	gamma-tubulin complex component, putative
Pf3D7_14_v3	1841172	A	ATTTTTTTTTTTTTTTTTTTTTTTTTTT,ATTTTTTTTTTTTTTTTTTTTTTTTTTTTT,ATTTTTTTTTTTTTTTTTTTTTTTTTTTTTT,ATTTTTTTTTTTTTTTTTTTTTTTTTTTTTTT,ATTTTTTTTTTTTTTTTTTTTTTTTTTTTTTTTTT,ATTTTTTTTTTTTTTTTTTTTTTTTTTTTTTTTTTTTTT	0	1	1	0	1	1	1	0	1	upstream_gene_variant	MODIFIER	PF3D7_1444500	eukaryotic translation initiation factor 2-alpha kinase 1
Pf3D7_14_v3	1850421	A	T,AT	1	1	1	1	1	1	1	0	1	upstream_gene_variant	MODIFIER	PF3D7_1444800	fructose-bisphosphate aldolase
Pf3D7_14_v3	1850435	A	T,AT,AAAAAAAAAAAAAAAT,ATAAAAAAAAAAAAAT,AAAAAAAAAAAAAAATAAAAAAAAAAAAAT,AAAAAAAAAAAAAATAAAAAAAAAAAAAT	1	1	1	1	1	1	1	0	1	upstream_gene_variant	MODIFIER	PF3D7_1444800	fructose-bisphosphate aldolase
Pf3D7_14_v3	1872303	CAT	C,CATAT,CATATAT,CATATATAT	0	0	1	1	1	1	1	0	1	downstream_gene_variant	MODIFIER	PF3D7_1445500	exosome-associated factor Rrp47, putative
Pf3D7_14_v3	1883055	TAA	T,TA,TAAA,TAAAA	1	1	1	1	1	1	1	0	1	upstream_gene_variant	MODIFIER	PF3D7_1445800	conserved Plasmodium membrane protein, unknown function
Pf3D7_14_v3	1897912	A	AT,ATT,ATTTTTT,T,ATTTT,ATTTTT	0	1	1	0	1	0	0	0	0	upstream_gene_variant	MODIFIER	PF3D7_1446200	M17 leucyl aminopeptidase
Pf3D7_14_v3	1939574	G	GT,GTT,GTTT,GTTTT,GTTTTT,GTTTTTTTT	1	1	1	1	1	1	1	0	0	upstream_gene_variant	MODIFIER	PF3D7_1447400	conserved Plasmodium protein, unknown function
Pf3D7_14_v3	2003078	GTTTT	G,GTTT,TTTTT,GTTTTTT,GTTTTTTTTT,GTTTTTTTTTTTTTTTTTTTTTTTTTTTTTTTTTTTTTT	1	1	1	0	1	1	0	0	1	upstream_gene_variant	MODIFIER	PF3D7_1448600	SNARE protein, putative
Pf3D7_14_v3	2026855	G	T,GTT,GTTT,GTTTT	1	1	1	1	1	1	1	0	1	upstream_gene_variant	MODIFIER	PF3D7_1449400	crossover junction endonuclease MUS81, putative
Pf3D7_14_v3	2027786	GTTTTTT	G,GT,GTTTT,GTTTTT,GTTTTTTT,GTTTTTTTT	1	1	1	1	1	1	1	0	1	upstream_gene_variant	MODIFIER	PF3D7_1449400	crossover junction endonuclease MUS81, putative
Pf3D7_14_v3	2030103	TTA	T,TTATA,TTATATA,TTATATATA	1	1	1	1	1	1	1	0	1	5_prime_UTR_variant	MODIFIER	PF3D7_1449500	AP2 domain transcription factor AP2-O5, putative
Pf3D7_14_v3	2030916	CAA	C,CAAA,CAAAA	1	1	1	1	1	1	1	0	1	5_prime_UTR_variant	MODIFIER	PF3D7_1449500	AP2 domain transcription factor AP2-O5, putative
Pf3D7_14_v3	2083642	A	ATTTTTTTTTT,ATTTTTTTTTTT,ATTTTTTTTTTTT,ATTTTTTTTTTTTT,ATTTTTTTTTTTTTT,ATTTTTTTTTTTTTTT	1	0	0	0	0	1	0	0	0	upstream_gene_variant	MODIFIER	PF3D7_1450800	conserved protein, unknown function
Pf3D7_14_v3	2121588	AAT	A,AATAT	0	0	0	1	0	0	0	0	0	upstream_gene_variant	MODIFIER	PF3D7_1451600	LCCL domain-containing protein
Pf3D7_14_v3	2127135	AT	A,ATT,ATTT,ATTTT,ATTTTT,ATTTTTTT	0	0	1	1	0	1	1	0	1	downstream_gene_variant	MODIFIER	PF3D7_1451800	sortilin
Pf3D7_14_v3	2183215	G	GAAA,GAAAAAAAA,GAAAAAAAAA,GAAAAAAAAAAAA,GAAAAAAAAAAAAAA,GAAAAAAAAAAAAAAAA	1	1	1	1	1	1	1	0	1	upstream_gene_variant	MODIFIER	PF3D7_1453100	dynactin subunit 4, putative
Pf3D7_14_v3	2228285	GTTTT	G,GT,GTT,GTTT,GTTTTT	1	1	1	1	1	1	1	0	1	upstream_gene_variant	MODIFIER	PF3D7_1454200	conserved Plasmodium protein, unknown function
Pf3D7_14_v3	2232500	A	ATTTTTT,ATTTTTTT,ATTTTTTTT,ATTTTTTTTT,ATTTTTTTTTT,ATTTTTTTTTTT	1	1	1	1	1	1	1	0	1	upstream_gene_variant	MODIFIER	PF3D7_1454400	aminopeptidase P
Pf3D7_14_v3	2281022	T	TAAAAAAAAAAAAAAAAAA,TAAAAAAAAAAAAAAAAAAA,TAAAAAAAAAAAAAAAAAAAA,TAAAAAAAAAAAAAAAAAAAAAA,TAAAAAAAAAAAAAAAAAAAAAAA,TAAAAAAAAAAAAAAAAAAAAAAAAAAAAA	1	1	1	1	1	1	1	0	1	splice_region_variant&intron_variant	LOW	PF3D7_1455700	conserved Plasmodium protein, unknown function
Pf3D7_14_v3	2443904	G	GA,GAA,GAAA,GAAAA,GAAAAA,GAAAAAAAAAAAAAAAAAAAAAAAAAA	1	1	1	1	1	1	1	0	1	3_prime_UTR_variant	MODIFIER	PF3D7_1459600	AP-4 complex accessory subunit Tepsin, putative
Pf3D7_14_v3	2446707	GA	G,GAA,GAAA,AA,GAAAA	1	1	1	1	1	1	1	0	1	5_prime_UTR_variant	MODIFIER	PF3D7_1459700	pyridoxal 5'-phosphate synthase, putative
Pf3D7_14_v3	2454330	CTTT	C,CTT,CTTTT,CTTTTT,CTTTTTT,CTTTTTTT	1	1	1	1	1	1	1	0	1	upstream_gene_variant	MODIFIER	PF3D7_1459900	rhoptry protein, putative
Pf3D7_14_v3	2454562	TTA	T,TTATATA	1	1	1	1	1	1	1	0	1	upstream_gene_variant	MODIFIER	PF3D7_1459900	rhoptry protein, putative
Pf3D7_14_v3	2479760	G	GAAAAAAAAAAAAAAAAAAAAAAAAAAAAAAAAATAAAAAAAAAAAAAAAAAAAAAAAAAAAAAAAAAAAAAAAAA,GAAAAAAAAAAAAAAAAAAAAAAAAAAAAAAAAAATAAAAAAAAAAAAAAAAAAAAAAAAAAAAAAAAAAAAAAAAA,GAAAAAAAAAAAAAAAAAAAAAAAAAAAAAAAAATAAAAAAAAAAAAAAAAAAAAAAAAAAAAAAAAAAAAAAAAAA,GAAAAAAAAAAAAAAAAAAAAAAAAAAAAAAAAAATAAAAAAAAAAAAAAAAAAAAAAAAAAAAAAAAAAAAAAAAAA,GAAAAAAAAAAAAAAAAAAAAAAAAAAAAAAAAATAAAAAAAAAAAAAAAAAAAAAAAAAAAAAAAAAAAAAAAAAAAAAAA,GAAA…	1	0	1	1	1	1	1	0	1	upstream_gene_variant	MODIFIER	PF3D7_1460700	60S ribosomal protein L27
Pf3D7_14_v3	2481718	T	TTATTA	1	0	1	1	1	1	1	0	1	upstream_gene_variant	MODIFIER	PF3D7_1460700	60S ribosomal protein L27
Pf3D7_14_v3	2484235	TAA	T,TA,TAAA,TAAAAAAAAAAA,TAAAAAAAAAAAA,TAAAAAAAAAAAAAAAAAAAAAAAAAA	1	1	1	1	1	1	1	0	1	upstream_gene_variant	MODIFIER	PF3D7_1460800	snRNA-activating protein complex subunit 3, putative
Pf3D7_14_v3	2485741	CTT	C,CT,CTTT,CTTTTTTTTTTTTTTTTTTTTTTTTTTTTTT,CTTTTTTTTTTTTTTTTTTTTTTTTTTTTTTTT,CATTTTTTTTTTTTTTTTTTTTTTTTTTTTTTT	1	1	1	1	1	1	1	0	1	upstream_gene_variant	MODIFIER	PF3D7_1461100	conserved Plasmodium protein, unknown function
Pf3D7_14_v3	2513130	AATAT	A,AAT,AATATAT	0	1	0	0	1	1	0	0	0	3_prime_UTR_variant	MODIFIER	PF3D7_1461800	conserved Plasmodium protein, unknown function
Pf3D7_14_v3	2582521	TA	T,TAA,TAAAAAAAAAAAAAAAAAAAAAAAAAAAAAAAAAAAAAAATAAAAAA,TAAAAAAAAAAAAAAAAAAAAAAAAAAAAAAAAAAAAAAAATAAAAAA	1	1	1	1	1	1	1	0	1	3_prime_UTR_variant	MODIFIER	PF3D7_1463700	cyclin 1
Pf3D7_14_v3	2582813	CTT	CTTT,CT,CTTTT,C,CTTTTT,CTTTTTT	1	1	1	1	1	1	1	0	1	3_prime_UTR_variant	MODIFIER	PF3D7_1463700	cyclin 1
Pf3D7_14_v3	2586902	T	TA,TAAAAAAAAAAAAAAAAAA,TAAAAAAAAAAAAAAAAAAA,TAAAAAAAAAAAAAAAAAAAA,TAAAAAAAAAAAAAAAAAAAAA,TAAAAAAAAAAAAAAAAAAAAAA	1	1	1	1	1	1	1	0	1	upstream_gene_variant	MODIFIER	PF3D7_1463800	ribosomal protein S6, mitochondrial, putative
Pf3D7_14_v3	2594197	GA	G,GAA,GAAA,GAAAA	1	1	1	1	1	1	1	0	1	5_prime_UTR_variant	MODIFIER	PF3D7_1464000	YL1 nuclear protein, putative
Pf3D7_14_v3	2604657	G	A,T,GA	0	0	1	1	1	1	0	0	1	splice_region_variant&intron_variant	LOW	PF3D7_1464400	zinc finger protein, putative
Pf3D7_14_v3	2618723	TA	T,TAA,TAAA,TAAAA	1	1	1	1	1	1	1	0	1	3_prime_UTR_variant	MODIFIER	PF3D7_1464500	conserved Plasmodium membrane protein, unknown function
Pf3D7_14_v3	2628975	AT	A,TT,ATT,ATTT,ATTTT,ATTTTT	1	1	1	1	1	1	1	0	1	upstream_gene_variant	MODIFIER	PF3D7_1464700	ATP synthase (C/AC39) subunit, putative
Pf3D7_14_v3	2757622	CTT	C,GTT,ATT,TTT,CTTTTTTTTTTTTTTTTTTTTT,CTTTTTTTTTTTTTTTTTTTT	1	1	1	1	1	1	1	0	1	3_prime_UTR_variant	MODIFIER	PF3D7_1467600	conserved Plasmodium protein, unknown function
Pf3D7_14_v3	2768934	C	CAA,CAAA,CAAAA,CAAAAA	1	1	1	1	1	1	1	0	1	upstream_gene_variant	MODIFIER	PF3D7_1467600	conserved Plasmodium protein, unknown function
Pf3D7_14_v3	2809093	TA	T,AA,TAA,TAAA,TAAAA,TAAAAA	1	1	1	1	1	1	1	0	1	upstream_gene_variant	MODIFIER	PF3D7_1468400	C3H1-type zinc finger protein CZIF1
Pf3D7_14_v3	2809430	A	AT,ATT,ATTT,ATTTT,ATTTTT,ATTTTTT	1	1	1	1	1	1	1	0	1	upstream_gene_variant	MODIFIER	PF3D7_1468400	C3H1-type zinc finger protein CZIF1
Pf3D7_14_v3	2817361	CT	C,CTTTTTTT,CTTTTTTTTTTTTTT,CTTTTTTTTTTTTTTTT,CTTTTTTTTTTTTTTTTT,TT	1	1	1	1	1	1	1	0	1	upstream_gene_variant	MODIFIER	PF3D7_1468500	derlin-1
Pf3D7_14_v3	2824219	TTA	T,TTATA,TTATATA,TTATATATA	1	1	1	1	1	1	1	0	1	upstream_gene_variant	MODIFIER	PF3D7_1468700	eukaryotic initiation factor 4A
Pf3D7_14_v3	2827714	CATAAATAAATAA	C,CATAA	1	1	1	1	1	1	1	0	1	3_prime_UTR_variant	MODIFIER	PF3D7_1468800	splicing factor U2AF large subunit, putative
Pf3D7_14_v3	2889939	CAT	C,CATAT,CATATAT,CATATATAT	1	1	1	1	1	0	1	0	1	5_prime_UTR_variant	MODIFIER	PF3D7_1470700	conserved Plasmodium protein, unknown function
Pf3D7_14_v3	2901526	A	AT,ATT,ATTT,ATTTT,ATTTTTTT,ATTTTT	1	1	1	1	1	1	1	0	1	upstream_gene_variant	MODIFIER	PF3D7_1470950	small integral membrane protein 15, putative
Pf3D7_14_v3	2911283	A	AAAAT,AAAAAT,AAAAAAT,AAAATAT,AAAAATAT,AAAAAATAT	1	1	1	1	1	1	1	0	1	upstream_gene_variant	MODIFIER	PF3D7_1471100	exported protein 2
Pf3D7_14_v3	2922313	GT	G,GTT,GTTT,GTTTTTT,GTTTTTTTTTTTTTTT,GTTTTTTTTTTTTTTTT	1	1	1	1	1	1	1	0	1	upstream_gene_variant	MODIFIER	PF3D7_1471300	RAP protein, putative
Pf3D7_14_v3	2923693	AATAT	A,AAT,AATATAT,AATATATAT,AATATATATAT,AATATATATATAT	1	1	0	0	1	1	1	0	1	upstream_gene_variant	MODIFIER	PF3D7_1471400	diacylglycerol kinase, putative
Pf3D7_14_v3	2936817	T	A,TA	1	1	1	1	1	1	1	0	1	frameshift_variant	HIGH	PF3D7_1471900	conserved Plasmodium protein, unknown function
Pf3D7_14_v3	2969860	CATAT	C,CAT,GATAT,CATATAT,CATATATAT,CATATATATAT	0	0	0	0	0	0	1	0	0	3_prime_UTR_variant	MODIFIER	PF3D7_1472800	HSP20-like chaperone, putative
Pf3D7_14_v3	2989179	GT	G,GTTTTTTTTTTTTTTTTTTTTTTTTTTTTTTTTTTTATTTT,GTTTTTTTTTTTTTTTTTTTTTTTTTTTTTTTTTTTATTTTT,GTTTTTTTTTTTTTTTTTTTTTTTTTTTTTTTTTTTATTTTTT	1	1	1	1	1	1	1	0	1	upstream_gene_variant	MODIFIER	PF3D7_1473400	conserved protein, unknown function
Pf3D7_14_v3	2996938	GT	G,TT,GTT,GTTT,GTTTT,GTTTTT	1	1	1	1	1	1	1	0	1	3_prime_UTR_variant	MODIFIER	PF3D7_1473600	conserved Plasmodium protein, unknown function
Pf3D7_14_v3	3011387	T	A	1	1	1	1	1	1	1	0	1	3_prime_UTR_variant	MODIFIER	PF3D7_1474000	conserved Plasmodium protein, unknown function
Pf3D7_14_v3	3018860	CA	C,CAA,AA,CAAA,CAAAA,CAAAAA	1	1	1	1	1	1	1	0	1	5_prime_UTR_variant	MODIFIER	PF3D7_1474000	conserved Plasmodium protein, unknown function
Pf3D7_14_v3	3047385	A	T,ATTTTTTTTTTTTTTTTTTTTTTTTTTTTTTTTTTTT	0	1	0	1	0	0	1	0	0	downstream_gene_variant	MODIFIER	PF3D7_1474300	DNA repair metallo-beta-lactamase protein, putative
Pf3D7_14_v3	3050543	GATAATA	G,GATA,GATAATAATA,AATAATA,GATAATAATAATA	0	1	1	1	0	0	1	0	0	missense_variant	MODERATE	PF3D7_1474400	conserved Plasmodium protein, unknown function
Pf3D7_14_v3	3061350	GAT	G,GATAT	1	1	1	1	1	1	1	0	1	upstream_gene_variant	MODIFIER	PF3D7_1474500	splicing factor 3A subunit 1, putative
Pf3D7_14_v3	3105836	TTA	T,TTATA	0	0	0	0	1	0	1	0	0	upstream_gene_variant	MODIFIER	PF3D7_1475400	cysteine repeat modular protein 4
Pf3D7_14_v3	3128500	C	CT,A,T	0	0	0	1	0	0	1	0	1	5_prime_UTR_variant	MODIFIER	PF3D7_1476000	conserved Plasmodium protein, unknown function
Pf3D7_14_v3	3185580	CAT	C,CATAT,CATATAT,CATATATAT	1	1	1	1	1	1	1	0	1	upstream_gene_variant	MODIFIER	PF3D7_1477500	Plasmodium exported protein (PHISTb), unknown function

## Sheet: Selected Genome Variants 
				# of Identified Variants (per clone)
Chromosome	Position	3D7 Reference Nucleotide(s)	Variant Nucleotide(s)	3D7 WT (day 0)	3D7-WT	3D7-F1 bulk	3D7-F3 bulk	3D7-R1 clone	3D7-R2 clone	3D7-R3 clone	3D7-R4 clone	3D7-R5 clone	Type of Mutation	Effect	GeneID	Product
Pf3D7_05_v3	958767	G	T	0	0	1	1	1	1	1	1	1	missense_variant	MODERATE	PF3D7_0523000	multidrug resistance protein 1	c.878G>T|p.Gly293Val
Pf3D7_14_v3	96082	CAT	C,CATAT	0	0	1	1	1	1	1	1	1	upstream_gene_variant	MODIFIER	PF3D7_1402400	zinc finger protein, putative
Selection criteria:
• Absent in the 3D7 WT (day 0) sample used to set independent flasks for resistance selection. • Absent in the 3D7 WT treated with DMSO sample that was collected at the end of the resistance selection along with flasks 1 and 3. • Present in the bulk samples of flasks 1 and 3 and in all five PRC1590 resistant clones. • Present in the coding sequence of the gene.
